# Supplementary material for: Circadian entrainment to red-light Zeitgebers and action spectrum for entrainment in the jewel wasp Nasonia vitripennis
Source: J Comp Physiol A Neuroethol Sens Neural Behav Physiol. 2023 Sep 22;210(3):459–72. doi: 10.1007/s00359-023-01672-4 (PMC11106113; doi:10.1007/s00359-023-01672-4)
Supplement: Supplementary file 1 — Supplementary file1 (ZIP 19 KB) [file 359_2023_1672_MOESM1_ESM.zip]

Archive with 14 entries (13 files):
- Data/
- __MACOSX/._Data
- Data/.Rhistory
- __MACOSX/Data/._.Rhistory
- Data/Online Resource 1 - Entrainment under three red light wls 6Tcycles.csv
- __MACOSX/Data/._Online Resource 1 - Entrainment under three red light wls 6Tcycles.csv
- Data/.DS_Store
- __MACOSX/Data/._.DS_Store
- Data/Online Resource 3 - Entrainment under different LED lights and different light intensities.csv
- __MACOSX/Data/._Online Resource 3 - Entrainment under different LED lights and different light intensities.csv
- Data/README.md
- __MACOSX/Data/._README.md
- Data/Online Resource 2 - Entrainment under different temperature cycles.csv
- __MACOSX/Data/._Online Resource 2 - Entrainment under different temperature cycles.csv
