# Supplementary material for: Circadian entrainment to red-light Zeitgebers and action spectrum for entrainment in the jewel wasp Nasonia vitripennis
Source: J Comp Physiol A Neuroethol Sens Neural Behav Physiol. 2023 Sep 22;210(3):459–72. doi: 10.1007/s00359-023-01672-4 (PMC11106113; doi:10.1007/s00359-023-01672-4)
Supplement: Supplementary file 1 — Supplementary file1 (ZIP 19 KB) [file 359_2023_1672_MOESM1_ESM.zip › Data/Online Resource 1 - Entrainment under three red light wls 6Tcycles.csv]

FlyID	start_datetime	stop_datetime	Tcycle	wavelength	light intensity	Periodogram	Entrainment	Entrainment_analysis
1	18-08-2021 15:00	01-09-2021 15:00	19	590	1.75E+15		freerun	0
2	18-08-2021 15:00	01-09-2021 15:00	19	590	1.75E+15	19.2	entrain	1
3	18-08-2021 15:00	01-09-2021 15:00	19	590	1.75E+15		dead
4	18-08-2021 15:00	01-09-2021 15:00	19	590	1.75E+15		arrhythmic
5	18-08-2021 15:00	01-09-2021 15:00	19	590	1.75E+15		dead
6	18-08-2021 15:00	01-09-2021 15:00	19	590	1.75E+15		freerun	0
7	18-08-2021 15:00	01-09-2021 15:00	19	590	1.75E+15	18.9	entrain	1
8	18-08-2021 15:00	01-09-2021 15:00	19	590	1.75E+15		dead
9	18-08-2021 15:00	01-09-2021 15:00	19	590	1.75E+15		freerun	0
10	18-08-2021 15:00	01-09-2021 15:00	19	590	1.75E+15	19.2	entrain	1
11	18-08-2021 15:00	01-09-2021 15:00	19	590	1.75E+15		arrhythmic
12	18-08-2021 15:00	01-09-2021 15:00	19	590	1.75E+15		freerun	0
13	18-08-2021 15:00	01-09-2021 15:00	19	590	1.75E+15		arrhythmic
14	18-08-2021 15:00	01-09-2021 15:00	19	590	1.75E+15		freerun	0
15	18-08-2021 15:00	01-09-2021 15:00	19	590	1.75E+15		freerun	0
16	18-08-2021 15:00	01-09-2021 15:00	19	590	1.75E+15	18.7	entrain	1
17	18-08-2021 15:00	01-09-2021 15:00	19	590	1.75E+15	18.4	freerun	0
18	18-08-2021 15:00	01-09-2021 15:00	19	590	1.75E+15	18.9	freerun	0
19	18-08-2021 15:00	01-09-2021 15:00	19	590	1.75E+15	24.4	freerun	0
20	18-08-2021 15:00	01-09-2021 15:00	19	590	1.75E+15	18.7	entrain	1
21	18-08-2021 15:00	01-09-2021 15:00	19	590	1.75E+15		dead
22	18-08-2021 15:00	01-09-2021 15:00	19	590	1.75E+15	18.9	dead
23	18-08-2021 15:00	01-09-2021 15:00	19	590	1.75E+15		freerun	0
24	18-08-2021 15:00	01-09-2021 15:00	19	590	1.75E+15		freerun	0
25	18-08-2021 15:00	01-09-2021 15:00	19	590	1.75E+15		entrain	1
26	18-08-2021 15:00	01-09-2021 15:00	19	590	1.75E+15		freerun	0
27	18-08-2021 15:00	01-09-2021 15:00	19	590	1.75E+15		arrhythmic
28	18-08-2021 15:00	01-09-2021 15:00	19	590	1.75E+15		arrhythmic
29	18-08-2021 15:00	01-09-2021 15:00	19	590	1.75E+15		dead
30	18-08-2021 15:00	01-09-2021 15:00	19	590	1.75E+15		arrhythmic
31	18-08-2021 15:00	01-09-2021 15:00	19	590	1.75E+15		arrhythmic
32	18-08-2021 15:00	01-09-2021 15:00	19	590	1.75E+15		dead
1	02-06-2021 12:00	16-06-2021	19	625	2.22E+15	23.9	freerun	0
2	02-06-2021 12:00	16-06-2021	19	625	2.22E+15		freerun	0
3	02-06-2021 12:00	16-06-2021	19	625	2.22E+15	25.4	freerun	0
4	02-06-2021 12:00	16-06-2021	19	625	2.22E+15		freerun	0
5	02-06-2021 12:00	16-06-2021	19	625	2.22E+15		freerun	0
6	02-06-2021 12:00	16-06-2021	19	625	2.22E+15	18.9	arrhythmic
7	02-06-2021 12:00	16-06-2021	19	625	2.22E+15		dead
8	02-06-2021 12:00	16-06-2021	19	625	2.22E+15	19.2	freerun	0
9	02-06-2021 12:00	16-06-2021	19	625	2.22E+15		dead
10	02-06-2021 12:00	16-06-2021	19	625	2.22E+15		arrhythmic
11	02-06-2021 12:00	16-06-2021	19	625	2.22E+15		dead
12	02-06-2021 12:00	16-06-2021	19	625	2.22E+15	25.4	freerun	0
13	02-06-2021 12:00	16-06-2021	19	625	2.22E+15		dead
14	02-06-2021 12:00	16-06-2021	19	625	2.22E+15		freerun	0
15	02-06-2021 12:00	16-06-2021	19	625	2.22E+15		dead
16	02-06-2021 12:00	16-06-2021	19	625	2.22E+15	25.2	freerun	0
17	02-06-2021 12:00	16-06-2021	19	625	2.22E+15		dead
18	02-06-2021 12:00	16-06-2021	19	625	2.22E+15		dead
19	02-06-2021 12:00	16-06-2021	19	625	2.22E+15	24.9	freerun	0
20	02-06-2021 12:00	16-06-2021	19	625	2.22E+15	18.9	freerun	0
21	02-06-2021 12:00	16-06-2021	19	625	2.22E+15	24.9	freerun	0
22	02-06-2021 12:00	16-06-2021	19	625	2.22E+15	22.7	freerun	0
23	02-06-2021 12:00	16-06-2021	19	625	2.22E+15		dead
24	02-06-2021 12:00	16-06-2021	19	625	2.22E+15	18.9	arrhythmic
25	02-06-2021 12:00	16-06-2021	19	625	2.22E+15		dead
26	02-06-2021 12:00	16-06-2021	19	625	2.22E+15		dead
27	02-06-2021 12:00	16-06-2021	19	625	2.22E+15		dead
28	02-06-2021 12:00	16-06-2021	19	625	2.22E+15		freerun	0
29	02-06-2021 12:00	16-06-2021	19	625	2.22E+15	24.4	freerun	0
30	02-06-2021 12:00	16-06-2021	19	625	2.22E+15		freerun	0
31	02-06-2021 12:00	16-06-2021	19	625	2.22E+15		dead
32	02-06-2021 12:00	16-06-2021	19	625	3.30E+15	24.9	freerun	0
1	01-07-2021 17:00	15-07-2021	19	656	3.30E+15	18.9	arrhythmic
2	01-07-2021 17:00	15-07-2021	19	656	3.30E+15		arrhythmic
3	01-07-2021 17:00	15-07-2021	19	656	3.30E+15		arrhythmic
4	01-07-2021 17:00	15-07-2021	19	656	3.30E+15		arrhythmic
5	01-07-2021 17:00	15-07-2021	19	656	3.30E+15		freerun	0
6	01-07-2021 17:00	15-07-2021	19	656	3.30E+15		freerun	0
7	01-07-2021 17:00	15-07-2021	19	656	3.30E+15	18.9	entrain	1
8	01-07-2021 17:00	15-07-2021	19	656	3.30E+15	18.9	freerun	0
9	01-07-2021 17:00	15-07-2021	19	656	3.30E+15	18.9	freerun	0
10	01-07-2021 17:00	15-07-2021	19	656	3.30E+15	19.4	freerun	0
11	01-07-2021 17:00	15-07-2021	19	656	3.30E+15		arrhythmic
12	01-07-2021 17:00	15-07-2021	19	656	3.30E+15	18.9	freerun	0
13	01-07-2021 17:00	15-07-2021	19	656	3.30E+15		arrhythmic
14	01-07-2021 17:00	15-07-2021	19	656	3.30E+15		freerun	0
15	01-07-2021 17:00	15-07-2021	19	656	3.30E+15	18.9	freerun	0
16	01-07-2021 17:00	15-07-2021	19	656	3.30E+15		dead
17	01-07-2021 17:00	15-07-2021	19	656	3.30E+15	18.9	arrhythmic
18	01-07-2021 17:00	15-07-2021	19	656	3.30E+15		dead
19	01-07-2021 17:00	15-07-2021	19	656	3.30E+15	18.9	freerun	0
20	01-07-2021 17:00	15-07-2021	19	656	3.30E+15		arrhythmic
21	01-07-2021 17:00	15-07-2021	19	656	3.30E+15	18.9	freerun	0
22	01-07-2021 17:00	15-07-2021	19	656	3.30E+15		dead
23	01-07-2021 17:00	15-07-2021	19	656	3.30E+15		dead
24	01-07-2021 17:00	15-07-2021	19	656	3.30E+15	18.9	freerun	0
25	01-07-2021 17:00	15-07-2021	19	656	3.30E+15		dead
26	01-07-2021 17:00	15-07-2021	19	656	3.30E+15		dead
27	01-07-2021 17:00	15-07-2021	19	656	3.30E+15		freerun	0
28	01-07-2021 17:00	15-07-2021	19	656	3.30E+15		arrhythmic
29	01-07-2021 17:00	15-07-2021	19	656	3.30E+15		dead
30	01-07-2021 17:00	15-07-2021	19	656	3.30E+15	18.9	freerun	0
31	01-07-2021 17:00	15-07-2021	19	656	3.30E+15		dead
32	01-07-2021 17:00	15-07-2021	19	656	3.30E+15		freerun	0
1	18-08-2021 15:00	01-09-2021 15:00	20	590	1.75E+15	19.9	entrain	1
2	18-08-2021 15:00	01-09-2021 15:00	20	590	1.75E+15		dead
3	18-08-2021 15:00	01-09-2021 15:00	20	590	1.75E+15		entrain	1
4	18-08-2021 15:00	01-09-2021 15:00	20	590	1.75E+15	19.9	entrain	1
5	18-08-2021 15:00	01-09-2021 15:00	20	590	1.75E+15	24.2	freerun	0
6	18-08-2021 15:00	01-09-2021 15:00	20	590	1.75E+15		freerun	0
7	18-08-2021 15:00	01-09-2021 15:00	20	590	1.75E+15		entrain	1
8	18-08-2021 15:00	01-09-2021 15:00	20	590	1.75E+15		freerun	0
9	18-08-2021 15:00	01-09-2021 15:00	20	590	1.75E+15		entrain	1
10	18-08-2021 15:00	01-09-2021 15:00	20	590	1.75E+15		dead
11	18-08-2021 15:00	01-09-2021 15:00	20	590	1.75E+15		dead
12	18-08-2021 15:00	01-09-2021 15:00	20	590	1.75E+15		dead
13	18-08-2021 15:00	01-09-2021 15:00	20	590	1.75E+15		dead
14	18-08-2021 15:00	01-09-2021 15:00	20	590	1.75E+15		dead
15	18-08-2021 15:00	01-09-2021 15:00	20	590	1.75E+15	23.7	arrhythmic
16	18-08-2021 15:00	01-09-2021 15:00	20	590	1.75E+15		dead
17	18-08-2021 15:00	01-09-2021 15:00	20	590	1.75E+15	19.9	arrhythmic
18	18-08-2021 15:00	01-09-2021 15:00	20	590	1.75E+15		freerun	0
19	18-08-2021 15:00	01-09-2021 15:00	20	590	1.75E+15		dead
20	18-08-2021 15:00	01-09-2021 15:00	20	590	1.75E+15		dead
21	18-08-2021 15:00	01-09-2021 15:00	20	590	1.75E+15	19.9	freerun	0
22	18-08-2021 15:00	01-09-2021 15:00	20	590	1.75E+15		dead
23	18-08-2021 15:00	01-09-2021 15:00	20	590	1.75E+15	19.9	entrain	1
24	18-08-2021 15:00	01-09-2021 15:00	20	590	1.75E+15		freerun	0
25	18-08-2021 15:00	01-09-2021 15:00	20	590	1.75E+15		dead
26	18-08-2021 15:00	01-09-2021 15:00	20	590	1.75E+15		arrhythmic
27	18-08-2021 15:00	01-09-2021 15:00	20	590	1.75E+15		freerun	0
28	18-08-2021 15:00	01-09-2021 15:00	20	590	1.75E+15		dead
29	18-08-2021 15:00	01-09-2021 15:00	20	590	1.75E+15		arrhythmic
30	18-08-2021 15:00	01-09-2021 15:00	20	590	1.75E+15	19.9	entrain	1
31	18-08-2021 15:00	01-09-2021 15:00	20	590	1.75E+15		arrhythmic
32	18-08-2021 15:00	01-09-2021 15:00	20	590	1.75E+15		arrhythmic
1	02-06-2021 12:00	16-06-2021	20	625	2.22E+15	24.4	freerun	0
2	02-06-2021 12:00	16-06-2021	20	625	2.22E+15		dead
3	02-06-2021 12:00	16-06-2021	20	625	2.22E+15		dead
4	02-06-2021 12:00	16-06-2021	20	625	2.22E+15	19.9	freerun	0
5	02-06-2021 12:00	16-06-2021	20	625	2.22E+15		dead
6	02-06-2021 12:00	16-06-2021	20	625	2.22E+15		freerun	0
7	02-06-2021 12:00	16-06-2021	20	625	2.22E+15		dead
8	02-06-2021 12:00	16-06-2021	20	625	2.22E+15	19.9	freerun	0
9	02-06-2021 12:00	16-06-2021	20	625	2.22E+15	24.9	freerun	0
10	02-06-2021 12:00	16-06-2021	20	625	2.22E+15		freerun	0
11	02-06-2021 12:00	16-06-2021	20	625	2.22E+15		dead
12	02-06-2021 12:00	16-06-2021	20	625	2.22E+15	24.9	freerun	0
13	02-06-2021 12:00	16-06-2021	20	625	2.22E+15	20.2	freerun	0
14	02-06-2021 12:00	16-06-2021	20	625	2.22E+15		dead
15	02-06-2021 12:00	16-06-2021	20	625	2.22E+15		dead
16	02-06-2021 12:00	16-06-2021	20	625	2.22E+15		freerun	0
17	02-06-2021 12:00	16-06-2021	20	625	2.22E+15	23.4	freerun	0
18	02-06-2021 12:00	16-06-2021	20	625	2.22E+15		dead
19	02-06-2021 12:00	16-06-2021	20	625	2.22E+15		freerun	0
20	02-06-2021 12:00	16-06-2021	20	625	2.22E+15	19.9	freerun	0
21	02-06-2021 12:00	16-06-2021	20	625	2.22E+15		freerun	0
22	02-06-2021 12:00	16-06-2021	20	625	2.22E+15		freerun	0
23	02-06-2021 12:00	16-06-2021	20	625	2.22E+15	19.9	entrain	1
24	02-06-2021 12:00	16-06-2021	20	625	2.22E+15		freerun	0
25	02-06-2021 12:00	16-06-2021	20	625	2.22E+15		dead
26	02-06-2021 12:00	16-06-2021	20	625	2.22E+15	24.2	freerun	0
27	02-06-2021 12:00	16-06-2021	20	625	2.22E+15	19.9	freerun	0
28	02-06-2021 12:00	16-06-2021	20	625	2.22E+15		dead
29	02-06-2021 12:00	16-06-2021	20	625	2.22E+15		arrhythmic
30	02-06-2021 12:00	16-06-2021	20	625	2.22E+15		dead
31	02-06-2021 12:00	16-06-2021	20	625	2.22E+15		arrhythmic
32	02-06-2021 12:00	16-06-2021	20	625	2.22E+15		arrhythmic
1	01-07-2021 17:00	15-07-2021	20	656	3.30E+15		dead
2	01-07-2021 17:00	15-07-2021	20	656	3.30E+15		dead
3	01-07-2021 17:00	15-07-2021	20	656	3.30E+15		freerun	0
4	01-07-2021 17:00	15-07-2021	20	656	3.30E+15		dead
5	01-07-2021 17:00	15-07-2021	20	656	3.30E+15		freerun	0
6	01-07-2021 17:00	15-07-2021	20	656	3.30E+15	19.9	freerun	0
7	01-07-2021 17:00	15-07-2021	20	656	3.30E+15		freerun	0
8	01-07-2021 17:00	15-07-2021	20	656	3.30E+15		dead
9	01-07-2021 17:00	15-07-2021	20	656	3.30E+15		arrhythmic
10	01-07-2021 17:00	15-07-2021	20	656	3.30E+15		dead
11	01-07-2021 17:00	15-07-2021	20	656	3.30E+15		freerun	0
12	01-07-2021 17:00	15-07-2021	20	656	3.30E+15		dead
13	01-07-2021 17:00	15-07-2021	20	656	3.30E+15		dead
14	01-07-2021 17:00	15-07-2021	20	656	3.30E+15	20.2	freerun	0
15	01-07-2021 17:00	15-07-2021	20	656	3.30E+15		dead
16	01-07-2021 17:00	15-07-2021	20	656	3.30E+15		freerun	0
17	01-07-2021 17:00	15-07-2021	20	656	3.30E+15		freerun	0
18	01-07-2021 17:00	15-07-2021	20	656	3.30E+15	19.9	freerun	0
19	01-07-2021 17:00	15-07-2021	20	656	3.30E+15		freerun	0
20	01-07-2021 17:00	15-07-2021	20	656	3.30E+15	19.9	freerun	0
21	01-07-2021 17:00	15-07-2021	20	656	3.30E+15	19.9	freerun	0
22	01-07-2021 17:00	15-07-2021	20	656	3.30E+15		freerun	0
23	01-07-2021 17:00	15-07-2021	20	656	3.30E+15		freerun	0
24	01-07-2021 17:00	15-07-2021	20	656	3.30E+15	20.2	freerun	0
25	01-07-2021 17:00	15-07-2021	20	656	3.30E+15		dead
26	01-07-2021 17:00	15-07-2021	20	656	3.30E+15		freerun	0
27	01-07-2021 17:00	15-07-2021	20	656	3.30E+15		arrhythmic
28	01-07-2021 17:00	15-07-2021	20	656	3.30E+15		dead
29	01-07-2021 17:00	15-07-2021	20	656	3.30E+15		freerun	0
30	01-07-2021 17:00	15-07-2021	20	656	3.30E+15		arrhythmic
31	01-07-2021 17:00	15-07-2021	20	656	3.30E+15		arrhythmic
32	01-07-2021 17:00	15-07-2021	20	656	3.30E+15		entrain	1
1	20-01-2022 17:00	09-02-2022 16:54	21	590	1.75E+15	20.9	dead
2	20-01-2022 17:00	09-02-2022 16:54	21	590	1.75E+15	20.9	dead
3	20-01-2022 17:00	09-02-2022 16:54	21	590	1.75E+15		arrhythmic
4	20-01-2022 17:00	09-02-2022 16:54	21	590	1.75E+15	20.9	entrained
5	20-01-2022 17:00	09-02-2022 16:54	21	590	1.75E+15		arrhythmic
6	20-01-2022 17:00	09-02-2022 16:54	21	590	1.75E+15		dead
7	20-01-2022 17:00	09-02-2022 16:54	21	590	1.75E+15		dead
8	20-01-2022 17:00	09-02-2022 16:54	21	590	1.75E+15		entrained
9	20-01-2022 17:00	09-02-2022 16:54	21	590	1.75E+15		freerunning
10	20-01-2022 17:00	09-02-2022 16:54	21	590	1.75E+15		freerunning
11	20-01-2022 17:00	09-02-2022 16:54	21	590	1.75E+15		entrained
12	20-01-2022 17:00	09-02-2022 16:54	21	590	1.75E+15	21.4	entrained
13	20-01-2022 17:00	09-02-2022 16:54	21	590	1.75E+15		dead
14	20-01-2022 17:00	09-02-2022 16:54	21	590	1.75E+15	21.4	dead
15	20-01-2022 17:00	09-02-2022 16:54	21	590	1.75E+15		dead
16	20-01-2022 17:00	09-02-2022 16:54	21	590	1.75E+15		arrhythmic
17	20-01-2022 17:00	09-02-2022 16:54	21	590	1.75E+15		dead
18	20-01-2022 17:00	09-02-2022 16:54	21	590	1.75E+15		dead
19	20-01-2022 17:00	09-02-2022 16:54	21	590	1.75E+15		entrained
20	20-01-2022 17:00	09-02-2022 16:54	21	590	1.75E+15		entrained
21	20-01-2022 17:00	09-02-2022 16:54	21	590	1.75E+15		entrained
22	20-01-2022 17:00	09-02-2022 16:54	21	590	1.75E+15		arrhythmic
23	20-01-2022 17:00	09-02-2022 16:54	21	590	1.75E+15		dead
24	20-01-2022 17:00	09-02-2022 16:54	21	590	1.75E+15		freerunning
25	20-01-2022 17:00	09-02-2022 16:54	21	590	1.75E+15	20.9	freerunning
26	20-01-2022 17:00	09-02-2022 16:54	21	590	1.75E+15	24.2	entrained
27	20-01-2022 17:00	09-02-2022 16:54	21	590	1.75E+15		entrained
28	20-01-2022 17:00	09-02-2022 16:54	21	590	1.75E+15		entrained
29	20-01-2022 17:00	09-02-2022 16:54	21	590	1.75E+15	20.9	dead
30	20-01-2022 17:00	09-02-2022 16:54	21	590	1.75E+15		freerunning
31	20-01-2022 17:00	09-02-2022 16:54	21	590	1.75E+15		freerunning
32	20-01-2022 17:00	09-02-2022 16:54	21	590	1.75E+15		freerunning
1	01-06-2021 17:00	15-06-2021	21	625	2.22E+15	21.2	entrain	1
2	01-06-2021 17:00	15-06-2021	21	625	2.22E+15		dead
3	01-06-2021 17:00	15-06-2021	21	625	2.22E+15		entrain	1
4	01-06-2021 17:00	15-06-2021	21	625	2.22E+15		entrain	1
5	01-06-2021 17:00	15-06-2021	21	625	2.22E+15		dead
6	01-06-2021 17:00	15-06-2021	21	625	2.22E+15	20.9	entrain	1
7	01-06-2021 17:00	15-06-2021	21	625	2.22E+15	21.2	entrain	1
8	01-06-2021 17:00	15-06-2021	21	625	2.22E+15		entrain	1
9	01-06-2021 17:00	15-06-2021	21	625	2.22E+15		dead
10	01-06-2021 17:00	15-06-2021	21	625	2.22E+15		arrhythmic
11	01-06-2021 17:00	15-06-2021	21	625	2.22E+15		freerun	0
12	01-06-2021 17:00	15-06-2021	21	625	2.22E+15		dead
13	01-06-2021 17:00	15-06-2021	21	625	2.22E+15		dead
14	01-06-2021 17:00	15-06-2021	21	625	2.22E+15	24.2	entrain	1
15	01-06-2021 17:00	15-06-2021	21	625	2.22E+15		arrhythmic
16	01-06-2021 17:00	15-06-2021	21	625	2.22E+15		dead
17	01-06-2021 17:00	15-06-2021	21	625	2.22E+15	20.9	entrain	1
18	01-06-2021 17:00	15-06-2021	21	625	2.22E+15		dead
19	01-06-2021 17:00	15-06-2021	21	625	2.22E+15		arrhythmic
20	01-06-2021 17:00	15-06-2021	21	625	2.22E+15	21.2	entrain	1
21	01-06-2021 17:00	15-06-2021	21	625	2.22E+15		dead
22	01-06-2021 17:00	15-06-2021	21	625	2.22E+15		dead
23	01-06-2021 17:00	15-06-2021	21	625	2.22E+15	24.2	freerun	0
24	01-06-2021 17:00	15-06-2021	21	625	2.22E+15		dead
25	01-06-2021 17:00	15-06-2021	21	625	2.22E+15		entrain	1
26	01-06-2021 17:00	15-06-2021	21	625	2.22E+15		dead
27	01-06-2021 17:00	15-06-2021	21	625	2.22E+15		arrhythmic
28	01-06-2021 17:00	15-06-2021	21	625	2.22E+15		freerun	0
29	01-06-2021 17:00	15-06-2021	21	625	2.22E+15		freerun	0
30	01-06-2021 17:00	15-06-2021	21	625	2.22E+15	24.2	freerun	0
31	01-06-2021 17:00	15-06-2021	21	625	2.22E+15		freerun	0
32	01-06-2021 17:00	15-06-2021	21	625	2.22E+15	20.9	entrain	1
1	01-07-2021 17:00	15-07-2021	21	656	3.30E+15		dead
2	01-07-2021 17:00	15-07-2021	21	656	3.30E+15		dead
3	01-07-2021 17:00	15-07-2021	21	656	3.30E+15		freerun	0
4	01-07-2021 17:00	15-07-2021	21	656	3.30E+15		freerun	0
5	01-07-2021 17:00	15-07-2021	21	656	3.30E+15		freerun	0
6	01-07-2021 17:00	15-07-2021	21	656	3.30E+15		dead
7	01-07-2021 17:00	15-07-2021	21	656	3.30E+15		arrhythmic
8	01-07-2021 17:00	15-07-2021	21	656	3.30E+15	20.9	entrain	1
9	01-07-2021 17:00	15-07-2021	21	656	3.30E+15	20.9	entrain	1
10	01-07-2021 17:00	15-07-2021	21	656	3.30E+15		entrain	1
11	01-07-2021 17:00	15-07-2021	21	656	3.30E+15	21.2	entrain	1
12	01-07-2021 17:00	15-07-2021	21	656	3.30E+15		freerun	0
13	01-07-2021 17:00	15-07-2021	21	656	3.30E+15		entrain	1
14	01-07-2021 17:00	15-07-2021	21	656	3.30E+15	20.9	arrhythmic
15	01-07-2021 17:00	15-07-2021	21	656	3.30E+15	20.9	entrain	1
16	01-07-2021 17:00	15-07-2021	21	656	3.30E+15		dead
17	01-07-2021 17:00	15-07-2021	21	656	3.30E+15	20.9	freerun	0
18	01-07-2021 17:00	15-07-2021	21	656	3.30E+15	20.9	freerun	0
19	01-07-2021 17:00	15-07-2021	21	656	3.30E+15		arrhythmic
20	01-07-2021 17:00	15-07-2021	21	656	3.30E+15	20.7	entrain	1
21	01-07-2021 17:00	15-07-2021	21	656	3.30E+15		entrain	1
22	01-07-2021 17:00	15-07-2021	21	656	3.30E+15	21.4	entrain	1
23	01-07-2021 17:00	15-07-2021	21	656	3.30E+15	20.9	arrhythmic
24	01-07-2021 17:00	15-07-2021	21	656	3.30E+15	20.9	entrain	1
25	01-07-2021 17:00	15-07-2021	21	656	3.30E+15		dead
26	01-07-2021 17:00	15-07-2021	21	656	3.30E+15	21.2	freerun	0
27	01-07-2021 17:00	15-07-2021	21	656	3.30E+15		entrain	1
28	01-07-2021 17:00	15-07-2021	21	656	3.30E+15	21.2	entrain	1
29	01-07-2021 17:00	15-07-2021	21	656	3.30E+15		entrain	1
30	01-07-2021 17:00	15-07-2021	21	656	3.30E+15		dead
31	01-07-2021 17:00	15-07-2021	21	656	3.30E+15		dead
32	01-07-2021 17:00	15-07-2021	21	656	3.30E+15	21.2	entrain	1
1	02-08-2021 15:00	16-08-2021 15:00	22	590	1.75E+15	21.9	entrain	1
2	02-08-2021 15:00	16-08-2021 15:00	22	590	1.75E+15	21.9	entrain	1
3	02-08-2021 15:00	16-08-2021 15:00	22	590	1.75E+15	21.9	entrain	1
4	02-08-2021 15:00	16-08-2021 15:00	22	590	1.75E+15	21.9	entrain	1
5	02-08-2021 15:00	16-08-2021 15:00	22	590	1.75E+15	21.9	entrain	1
6	02-08-2021 15:00	16-08-2021 15:00	22	590	1.75E+15		dead
7	02-08-2021 15:00	16-08-2021 15:00	22	590	1.75E+15		freerun	0
8	02-08-2021 15:00	16-08-2021 15:00	22	590	1.75E+15	21.9	entrain	1
9	02-08-2021 15:00	16-08-2021 15:00	22	590	1.75E+15	21.9	entrain	1
10	02-08-2021 15:00	16-08-2021 15:00	22	590	1.75E+15	21.9	freerun	0
11	02-08-2021 15:00	16-08-2021 15:00	22	590	1.75E+15	21.9	entrain	1
12	02-08-2021 15:00	16-08-2021 15:00	22	590	1.75E+15	21.9	entrain	1
13	02-08-2021 15:00	16-08-2021 15:00	22	590	1.75E+15	21.9	entrain	1
14	02-08-2021 15:00	16-08-2021 15:00	22	590	1.75E+15	21.9	freerun	0
15	02-08-2021 15:00	16-08-2021 15:00	22	590	1.75E+15	21.9	entrain	1
16	02-08-2021 15:00	16-08-2021 15:00	22	590	1.75E+15	21.9	entrain	1
17	02-08-2021 15:00	16-08-2021 15:00	22	590	1.75E+15	21.9	entrain	1
18	02-08-2021 15:00	16-08-2021 15:00	22	590	1.75E+15		arrhythmic
19	02-08-2021 15:00	16-08-2021 15:00	22	590	1.75E+15	22.2	entrain	1
20	02-08-2021 15:00	16-08-2021 15:00	22	590	1.75E+15	22.2	entrain	1
21	02-08-2021 15:00	16-08-2021 15:00	22	590	1.75E+15	21.9	entrain	1
22	02-08-2021 15:00	16-08-2021 15:00	22	590	1.75E+15		arrhythmic
23	02-08-2021 15:00	16-08-2021 15:00	22	590	1.75E+15	22.4	entrain	1
24	02-08-2021 15:00	16-08-2021 15:00	22	590	1.75E+15		arrhythmic
25	02-08-2021 15:00	16-08-2021 15:00	22	590	1.75E+15	21.9	entrain	1
26	02-08-2021 15:00	16-08-2021 15:00	22	590	1.75E+15	21.9	entrain	1
27	02-08-2021 15:00	16-08-2021 15:00	22	590	1.75E+15	21.9	entrain	1
28	02-08-2021 15:00	16-08-2021 15:00	22	590	1.75E+15	22.2	entrain	1
29	02-08-2021 15:00	16-08-2021 15:00	22	590	1.75E+15	21.9	entrain	1
30	02-08-2021 15:00	16-08-2021 15:00	22	590	1.75E+15		dead
31	02-08-2021 15:00	16-08-2021 15:00	22	590	1.75E+15		entrain	1
32	02-08-2021 15:00	16-08-2021 15:00	22	590	1.75E+15	21.9	entrain	1
1	01-06-2021 17:00	15-06-2021	22	625	2.22E+15		dead
2	01-06-2021 17:00	15-06-2021	22	625	2.22E+15		entrain	1
3	01-06-2021 17:00	15-06-2021	22	625	2.22E+15		dead
4	01-06-2021 17:00	15-06-2021	22	625	2.22E+15	22.2	entrain	1
5	01-06-2021 17:00	15-06-2021	22	625	2.22E+15	21.9	arrhythmic
6	01-06-2021 17:00	15-06-2021	22	625	2.22E+15		dead
7	01-06-2021 17:00	15-06-2021	22	625	2.22E+15		dead
8	01-06-2021 17:00	15-06-2021	22	625	2.22E+15	21.9	entrain	1
9	01-06-2021 17:00	15-06-2021	22	625	2.22E+15	21.9	entrain	1
10	01-06-2021 17:00	15-06-2021	22	625	2.22E+15		dead
11	01-06-2021 17:00	15-06-2021	22	625	2.22E+15		freerun	0
12	01-06-2021 17:00	15-06-2021	22	625	2.22E+15		freerun	0
13	01-06-2021 17:00	15-06-2021	22	625	2.22E+15	22.4	entrain	1
14	01-06-2021 17:00	15-06-2021	22	625	2.22E+15		entrain	1
15	01-06-2021 17:00	15-06-2021	22	625	2.22E+15	24.9	freerun	0
16	01-06-2021 17:00	15-06-2021	22	625	2.22E+15		dead
17	01-06-2021 17:00	15-06-2021	22	625	2.22E+15	21.9	entrain	1
18	01-06-2021 17:00	15-06-2021	22	625	2.22E+15		entrain	1
19	01-06-2021 17:00	15-06-2021	22	625	2.22E+15		entrain	1
20	01-06-2021 17:00	15-06-2021	22	625	2.22E+15	22.2	entrain	1
21	01-06-2021 17:00	15-06-2021	22	625	2.22E+15	22.2	entrain	1
22	01-06-2021 17:00	15-06-2021	22	625	2.22E+15		entrain	1
23	01-06-2021 17:00	15-06-2021	22	625	2.22E+15		dead
24	01-06-2021 17:00	15-06-2021	22	625	2.22E+15	22.2	entrain	1
25	01-06-2021 17:00	15-06-2021	22	625	2.22E+15		dead
26	01-06-2021 17:00	15-06-2021	22	625	2.22E+15	22.2	entrain	1
27	01-06-2021 17:00	15-06-2021	22	625	2.22E+15	22.4	freerun	0
28	01-06-2021 17:00	15-06-2021	22	625	2.22E+15	22.2	entrain	1
29	01-06-2021 17:00	15-06-2021	22	625	2.22E+15		dead
30	01-06-2021 17:00	15-06-2021	22	625	2.22E+15		dead
31	01-06-2021 17:00	15-06-2021	22	625	2.22E+15		dead
32	01-06-2021 17:00	15-06-2021	22	625	2.22E+15	21.7	arrhythmic
1	16-06-2021 16:00	30-06-2021	22	656	3.30E+15	21.9	entrain	1
2	16-06-2021 16:00	30-06-2021	22	656	3.30E+15	22.4	entrain	1
3	16-06-2021 16:00	30-06-2021	22	656	3.30E+15	22.4	entrain	1
4	16-06-2021 16:00	30-06-2021	22	656	3.30E+15	21.9	entrain	1
5	16-06-2021 16:00	30-06-2021	22	656	3.30E+15		dead
6	16-06-2021 16:00	30-06-2021	22	656	3.30E+15	22.2	entrain	1
7	16-06-2021 16:00	30-06-2021	22	656	3.30E+15		freerun	0
8	16-06-2021 16:00	30-06-2021	22	656	3.30E+15		arrhythmic
9	16-06-2021 16:00	30-06-2021	22	656	3.30E+15		freerun	0
10	16-06-2021 16:00	30-06-2021	22	656	3.30E+15		arrhythmic
11	16-06-2021 16:00	30-06-2021	22	656	3.30E+15	22.2	entrain	1
12	16-06-2021 16:00	30-06-2021	22	656	3.30E+15	22.2	entrain	1
13	16-06-2021 16:00	30-06-2021	22	656	3.30E+15		dead
14	16-06-2021 16:00	30-06-2021	22	656	3.30E+15	21.9	entrain	1
15	16-06-2021 16:00	30-06-2021	22	656	3.30E+15	22.7	entrain	1
16	16-06-2021 16:00	30-06-2021	22	656	3.30E+15		entrain	1
17	16-06-2021 16:00	30-06-2021	22	656	3.30E+15		dead
18	16-06-2021 16:00	30-06-2021	22	656	3.30E+15	22.2	freerun	0
19	16-06-2021 16:00	30-06-2021	22	656	3.30E+15	21.7	entrain	1
20	16-06-2021 16:00	30-06-2021	22	656	3.30E+15	22.2	entrain	1
21	16-06-2021 16:00	30-06-2021	22	656	3.30E+15		dead
22	16-06-2021 16:00	30-06-2021	22	656	3.30E+15		dead
23	16-06-2021 16:00	30-06-2021	22	656	3.30E+15	21.9	entrain	1
24	16-06-2021 16:00	30-06-2021	22	656	3.30E+15		dead
25	16-06-2021 16:00	30-06-2021	22	656	3.30E+15	21.9	entrain	1
26	16-06-2021 16:00	30-06-2021	22	656	3.30E+15		dead
27	16-06-2021 16:00	30-06-2021	22	656	3.30E+15		dead
28	16-06-2021 16:00	30-06-2021	22	656	3.30E+15	21.9	entrain	1
29	16-06-2021 16:00	30-06-2021	22	656	3.30E+15	21.9	entrain	1
30	16-06-2021 16:00	30-06-2021	22	656	3.30E+15	22.9	freerun	0
31	16-06-2021 16:00	30-06-2021	22	656	3.30E+15		dead
32	16-06-2021 16:00	30-06-2021	22	656	3.30E+15	21.9	entrain	1
1	02-08-2021 15:00	16-08-2021 15:00	23	590	1.75E+15	22.9	entrain	1
2	02-08-2021 15:00	16-08-2021 15:00	23	590	1.75E+15		dead
3	02-08-2021 15:00	16-08-2021 15:00	23	590	1.75E+15		arrhythmic
4	02-08-2021 15:00	16-08-2021 15:00	23	590	1.75E+15		dead
5	02-08-2021 15:00	16-08-2021 15:00	23	590	1.75E+15		dead
6	02-08-2021 15:00	16-08-2021 15:00	23	590	1.75E+15		dead
7	02-08-2021 15:00	16-08-2021 15:00	23	590	1.75E+15	22.9	entrain	1
8	02-08-2021 15:00	16-08-2021 15:00	23	590	1.75E+15	23.2	entrain	1
9	02-08-2021 15:00	16-08-2021 15:00	23	590	1.75E+15		dead
10	02-08-2021 15:00	16-08-2021 15:00	23	590	1.75E+15	23.2	dead
11	02-08-2021 15:00	16-08-2021 15:00	23	590	1.75E+15	23.2	entrain	1
12	02-08-2021 15:00	16-08-2021 15:00	23	590	1.75E+15	23.2	entrain	1
13	02-08-2021 15:00	16-08-2021 15:00	23	590	1.75E+15	22.9	entrain	1
14	02-08-2021 15:00	16-08-2021 15:00	23	590	1.75E+15	23.2	entrain	1
15	02-08-2021 15:00	16-08-2021 15:00	23	590	1.75E+15	23.2	entrain	1
16	02-08-2021 15:00	16-08-2021 15:00	23	590	1.75E+15	22.9	entrain	1
17	02-08-2021 15:00	16-08-2021 15:00	23	590	1.75E+15	22.9	entrain	1
18	02-08-2021 15:00	16-08-2021 15:00	23	590	1.75E+15	22.9	entrain	1
19	02-08-2021 15:00	16-08-2021 15:00	23	590	1.75E+15	22.9	entrain	1
20	02-08-2021 15:00	16-08-2021 15:00	23	590	1.75E+15	22.9	entrain	1
21	02-08-2021 15:00	16-08-2021 15:00	23	590	1.75E+15		arrhythmic
22	02-08-2021 15:00	16-08-2021 15:00	23	590	1.75E+15		dead
23	02-08-2021 15:00	16-08-2021 15:00	23	590	1.75E+15		dead
24	02-08-2021 15:00	16-08-2021 15:00	23	590	1.75E+15	23.2	entrain	1
25	02-08-2021 15:00	16-08-2021 15:00	23	590	1.75E+15		entrain	1
26	02-08-2021 15:00	16-08-2021 15:00	23	590	1.75E+15	22.9	entrain	1
27	02-08-2021 15:00	16-08-2021 15:00	23	590	1.75E+15	23.2	entrain	1
28	02-08-2021 15:00	16-08-2021 15:00	23	590	1.75E+15		dead
29	02-08-2021 15:00	16-08-2021 15:00	23	590	1.75E+15		arrhythmic
30	02-08-2021 15:00	16-08-2021 15:00	23	590	1.75E+15	22.9	entrain	1
31	02-08-2021 15:00	16-08-2021 15:00	23	590	1.75E+15		dead
32	02-08-2021 15:00	16-08-2021 15:00	23	590	1.75E+15	23.2	entrain	1
1	01-06-2021 17:00	15-06-2021	23	625	2.22E+15		entrain	1
2	01-06-2021 17:00	15-06-2021	23	625	2.22E+15		dead
3	01-06-2021 17:00	15-06-2021	23	625	2.22E+15		dead
4	01-06-2021 17:00	15-06-2021	23	625	2.22E+15	22.9	entrain	1
5	01-06-2021 17:00	15-06-2021	23	625	2.22E+15	23.9	dead
6	01-06-2021 17:00	15-06-2021	23	625	2.22E+15		entrain	1
7	01-06-2021 17:00	15-06-2021	23	625	2.22E+15		dead
8	01-06-2021 17:00	15-06-2021	23	625	2.22E+15	22.9	entrain	1
9	01-06-2021 17:00	15-06-2021	23	625	2.22E+15		dead
10	01-06-2021 17:00	15-06-2021	23	625	2.22E+15		dead
11	01-06-2021 17:00	15-06-2021	23	625	2.22E+15		entrain	1
12	01-06-2021 17:00	15-06-2021	23	625	2.22E+15	23.2	entrain	1
13	01-06-2021 17:00	15-06-2021	23	625	2.22E+15	22.9	entrain	1
14	01-06-2021 17:00	15-06-2021	23	625	2.22E+15	23.2	entrain	1
15	01-06-2021 17:00	15-06-2021	23	625	2.22E+15	22.9	entrain	1
16	01-06-2021 17:00	15-06-2021	23	625	2.22E+15		dead
17	01-06-2021 17:00	15-06-2021	23	625	2.22E+15		entrain	1
18	01-06-2021 17:00	15-06-2021	23	625	2.22E+15		dead
19	01-06-2021 17:00	15-06-2021	23	625	2.22E+15		dead
20	01-06-2021 17:00	15-06-2021	23	625	2.22E+15	23.2	entrain	1
21	01-06-2021 17:00	15-06-2021	23	625	2.22E+15	22.9	entrain	1
22	01-06-2021 17:00	15-06-2021	23	625	2.22E+15	22.9	entrain	1
23	01-06-2021 17:00	15-06-2021	23	625	2.22E+15		dead
24	01-06-2021 17:00	15-06-2021	23	625	2.22E+15		entrain	1
25	01-06-2021 17:00	15-06-2021	23	625	2.22E+15	23.2	entrain	1
26	01-06-2021 17:00	15-06-2021	23	625	2.22E+15		dead
27	01-06-2021 17:00	15-06-2021	23	625	2.22E+15		dead
28	01-06-2021 17:00	15-06-2021	23	625	2.22E+15		entrain	1
29	01-06-2021 17:00	15-06-2021	23	625	2.22E+15		entrain	1
30	01-06-2021 17:00	15-06-2021	23	625	2.22E+15		arrhythmic
31	01-06-2021 17:00	15-06-2021	23	625	2.22E+15		dead
32	01-06-2021 17:00	15-06-2021	23	625	2.22E+15		dead
1	16-06-2021 16:00	30-06-2021	23	656	3.30E+15		arrhythmic
2	16-06-2021 16:00	30-06-2021	23	656	3.30E+15		dead
3	16-06-2021 16:00	30-06-2021	23	656	3.30E+15		dead
4	16-06-2021 16:00	30-06-2021	23	656	3.30E+15		dead
5	16-06-2021 16:00	30-06-2021	23	656	3.30E+15	23.4	entrain	1
6	16-06-2021 16:00	30-06-2021	23	656	3.30E+15		dead
7	16-06-2021 16:00	30-06-2021	23	656	3.30E+15		dead
8	16-06-2021 16:00	30-06-2021	23	656	3.30E+15		dead
9	16-06-2021 16:00	30-06-2021	23	656	3.30E+15		dead
10	16-06-2021 16:00	30-06-2021	23	656	3.30E+15		dead
11	16-06-2021 16:00	30-06-2021	23	656	3.30E+15	22.9	entrain	1
12	16-06-2021 16:00	30-06-2021	23	656	3.30E+15		dead
13	16-06-2021 16:00	30-06-2021	23	656	3.30E+15		dead
14	16-06-2021 16:00	30-06-2021	23	656	3.30E+15	22.9	entrain	1
15	16-06-2021 16:00	30-06-2021	23	656	3.30E+15		dead
16	16-06-2021 16:00	30-06-2021	23	656	3.30E+15	22.9	entrain	1
17	16-06-2021 16:00	30-06-2021	23	656	3.30E+15		entrain	1
18	16-06-2021 16:00	30-06-2021	23	656	3.30E+15	23.2	entrain	1
19	16-06-2021 16:00	30-06-2021	23	656	3.30E+15		arrhythmic
20	16-06-2021 16:00	30-06-2021	23	656	3.30E+15		dead
21	16-06-2021 16:00	30-06-2021	23	656	3.30E+15	23.4	arrhythmic
22	16-06-2021 16:00	30-06-2021	23	656	3.30E+15		dead
23	16-06-2021 16:00	30-06-2021	23	656	3.30E+15	22.9	entrain	1
24	16-06-2021 16:00	30-06-2021	23	656	3.30E+15		dead
25	16-06-2021 16:00	30-06-2021	23	656	3.30E+15	22.9	entrain	1
26	16-06-2021 16:00	30-06-2021	23	656	3.30E+15		dead
27	16-06-2021 16:00	30-06-2021	23	656	3.30E+15	22.9	entrain	1
28	16-06-2021 16:00	30-06-2021	23	656	3.30E+15		dead
29	16-06-2021 16:00	30-06-2021	23	656	3.30E+15	23.2	entrain	1
30	16-06-2021 16:00	30-06-2021	23	656	3.30E+15		dead
31	16-06-2021 16:00	30-06-2021	23	656	3.30E+15	22.9	entrain	1
32	16-06-2021 16:00	30-06-2021	23	656	3.30E+15	23.2	entrain	1
1	22-07-2021 17:00	05-08-2021 17:00	24	590	1.75E+15	24.4	entrain	1
2	22-07-2021 17:00	05-08-2021 17:00	24	590	1.75E+15	23.9	entrain	1
3	22-07-2021 17:00	05-08-2021 17:00	24	590	1.75E+15	24.2	entrain	1
4	22-07-2021 17:00	05-08-2021 17:00	24	590	1.75E+15	24.2	entrain	1
5	22-07-2021 17:00	05-08-2021 17:00	24	590	1.75E+15	24.2	entrain	1
6	22-07-2021 17:00	05-08-2021 17:00	24	590	1.75E+15	24.2	entrain	1
7	22-07-2021 17:00	05-08-2021 17:00	24	590	1.75E+15	23.9	entrain	1
8	22-07-2021 17:00	05-08-2021 17:00	24	590	1.75E+15	24.7	entrain	1
9	22-07-2021 17:00	05-08-2021 17:00	24	590	1.75E+15	25.2	entrain	1
10	22-07-2021 17:00	05-08-2021 17:00	24	590	1.75E+15	24.4	entrain	1
11	22-07-2021 17:00	05-08-2021 17:00	24	590	1.75E+15	23.9	entrain	1
12	22-07-2021 17:00	05-08-2021 17:00	24	590	1.75E+15	24.4	entrain	1
13	22-07-2021 17:00	05-08-2021 17:00	24	590	1.75E+15	24.9	entrain	1
14	22-07-2021 17:00	05-08-2021 17:00	24	590	1.75E+15		arrhythmic
15	22-07-2021 17:00	05-08-2021 17:00	24	590	1.75E+15		arrhythmic
16	22-07-2021 17:00	05-08-2021 17:00	24	590	1.75E+15	23.9	entrain	1
17	22-07-2021 17:00	05-08-2021 17:00	24	590	1.75E+15	23.9	entrain	1
18	22-07-2021 17:00	05-08-2021 17:00	24	590	1.75E+15	24.2	entrain	1
19	22-07-2021 17:00	05-08-2021 17:00	24	590	1.75E+15	24.9	entrain	1
20	22-07-2021 17:00	05-08-2021 17:00	24	590	1.75E+15	24.7	entrain	1
21	22-07-2021 17:00	05-08-2021 17:00	24	590	1.75E+15	24.2	entrain	1
22	22-07-2021 17:00	05-08-2021 17:00	24	590	1.75E+15		dead
23	22-07-2021 17:00	05-08-2021 17:00	24	590	1.75E+15	24.2	entrain	1
24	22-07-2021 17:00	05-08-2021 17:00	24	590	1.75E+15		dead
25	22-07-2021 17:00	05-08-2021 17:00	24	590	1.75E+15	23.9	entrain	1
26	22-07-2021 17:00	05-08-2021 17:00	24	590	1.75E+15	24.2	entrain	1
27	22-07-2021 17:00	05-08-2021 17:00	24	590	1.75E+15		dead
28	22-07-2021 17:00	05-08-2021 17:00	24	590	1.75E+15	24.2	entrain	1
29	22-07-2021 17:00	05-08-2021 17:00	24	590	1.75E+15	23.9	entrain	1
30	22-07-2021 17:00	05-08-2021 17:00	24	590	1.75E+15	23.9	entrain	1
31	22-07-2021 17:00	05-08-2021 17:00	24	590	1.75E+15	24.2	entrain	1
32	22-07-2021 17:00	05-08-2021 17:00	24	590	1.75E+15	24.2	entrain	1
1	01-06-2021 17:00	15-06-2021	24	625	2.22E+15	24.4	entrain	1
2	01-06-2021 17:00	15-06-2021	24	625	2.22E+15	24.4	entrain	1
3	01-06-2021 17:00	15-06-2021	24	625	2.22E+15		dead
4	01-06-2021 17:00	15-06-2021	24	625	2.22E+15	24.9	entrain	1
5	01-06-2021 17:00	15-06-2021	24	625	2.22E+15	24.2	entrain	1
6	01-06-2021 17:00	15-06-2021	24	625	2.22E+15		dead
7	01-06-2021 17:00	15-06-2021	24	625	2.22E+15	24.2	entrain	1
8	01-06-2021 17:00	15-06-2021	24	625	2.22E+15	23.9	entrain	1
9	01-06-2021 17:00	15-06-2021	24	625	2.22E+15		dead
10	01-06-2021 17:00	15-06-2021	24	625	2.22E+15	24.4	entrain	1
11	01-06-2021 17:00	15-06-2021	24	625	2.22E+15	24.7	entrain	1
12	01-06-2021 17:00	15-06-2021	24	625	2.22E+15	24.4	entrain	1
13	01-06-2021 17:00	15-06-2021	24	625	2.22E+15	24.9	entrain	1
14	01-06-2021 17:00	15-06-2021	24	625	2.22E+15	24.4	entrain	1
15	01-06-2021 17:00	15-06-2021	24	625	2.22E+15		dead
16	01-06-2021 17:00	15-06-2021	24	625	2.22E+15	23.9	entrain	1
17	01-06-2021 17:00	15-06-2021	24	625	2.22E+15	24.2	entrain	1
18	01-06-2021 17:00	15-06-2021	24	625	2.22E+15	24.4	entrain	1
19	01-06-2021 17:00	15-06-2021	24	625	2.22E+15	24.9	entrain	1
20	01-06-2021 17:00	15-06-2021	24	625	2.22E+15	24.4	entrain	1
21	01-06-2021 17:00	15-06-2021	24	625	2.22E+15		dead
22	01-06-2021 17:00	15-06-2021	24	625	2.22E+15	24.7	entrain	1
23	01-06-2021 17:00	15-06-2021	24	625	2.22E+15	24.4	entrain	1
24	01-06-2021 17:00	15-06-2021	24	625	2.22E+15	24.4	entrain	1
25	01-06-2021 17:00	15-06-2021	24	625	2.22E+15		dead
26	01-06-2021 17:00	15-06-2021	24	625	2.22E+15		dead
27	01-06-2021 17:00	15-06-2021	24	625	2.22E+15		dead
28	01-06-2021 17:00	15-06-2021	24	625	2.22E+15	25.4	entrain	1
29	01-06-2021 17:00	15-06-2021	24	625	2.22E+15		dead
30	01-06-2021 17:00	15-06-2021	24	625	2.22E+15		entrain	1
31	01-06-2021 17:00	15-06-2021	24	625	2.22E+15	24.2	entrain	1
32	01-06-2021 17:00	15-06-2021	24	625	2.22E+15	24.2	entrain	1
1	16-06-2021 16:00	30-06-2021	24	656	3.30E+15	23.9	entrain	1
2	16-06-2021 16:00	30-06-2021	24	656	3.30E+15		dead
3	16-06-2021 16:00	30-06-2021	24	656	3.30E+15		dead
4	16-06-2021 16:00	30-06-2021	24	656	3.30E+15		dead
5	16-06-2021 16:00	30-06-2021	24	656	3.30E+15		dead
6	16-06-2021 16:00	30-06-2021	24	656	3.30E+15		dead
7	16-06-2021 16:00	30-06-2021	24	656	3.30E+15	23.9	entrain	1
8	16-06-2021 16:00	30-06-2021	24	656	3.30E+15	23.9	entrain	1
9	16-06-2021 16:00	30-06-2021	24	656	3.30E+15	24.4	entrain	1
10	16-06-2021 16:00	30-06-2021	24	656	3.30E+15	23.9	entrain	1
11	16-06-2021 16:00	30-06-2021	24	656	3.30E+15	24.4	entrain	1
12	16-06-2021 16:00	30-06-2021	24	656	3.30E+15	23.9	entrain	1
13	16-06-2021 16:00	30-06-2021	24	656	3.30E+15	23.9	entrain	1
14	16-06-2021 16:00	30-06-2021	24	656	3.30E+15	23.9	entrain	1
15	16-06-2021 16:00	30-06-2021	24	656	3.30E+15		dead
16	16-06-2021 16:00	30-06-2021	24	656	3.30E+15	24.9	entrain	1
17	16-06-2021 16:00	30-06-2021	24	656	3.30E+15	24.2	entrain	1
18	16-06-2021 16:00	30-06-2021	24	656	3.30E+15	24.4	entrain	1
19	16-06-2021 16:00	30-06-2021	24	656	3.30E+15		dead
20	16-06-2021 16:00	30-06-2021	24	656	3.30E+15	24.2	entrain	1
21	16-06-2021 16:00	30-06-2021	24	656	3.30E+15	24.4	entrain	1
22	16-06-2021 16:00	30-06-2021	24	656	3.30E+15	24.7	entrain	1
23	16-06-2021 16:00	30-06-2021	24	656	3.30E+15	24.4	entrain	1
24	16-06-2021 16:00	30-06-2021	24	656	3.30E+15	24.4	entrain	1
25	16-06-2021 16:00	30-06-2021	24	656	3.30E+15	24.2	entrain	1
26	16-06-2021 16:00	30-06-2021	24	656	3.30E+15		dead
27	16-06-2021 16:00	30-06-2021	24	656	3.30E+15		entrain	1
28	16-06-2021 16:00	30-06-2021	24	656	3.30E+15		dead
29	16-06-2021 16:00	30-06-2021	24	656	3.30E+15		arrhythmic
30	16-06-2021 16:00	30-06-2021	24	656	3.30E+15		dead
31	16-06-2021 16:00	30-06-2021	24	656	3.30E+15		dead
32	16-06-2021 16:00	30-06-2021	24	656	3.30E+15		dead
