# Supplementary material for: Circadian entrainment to red-light Zeitgebers and action spectrum for entrainment in the jewel wasp Nasonia vitripennis
Source: J Comp Physiol A Neuroethol Sens Neural Behav Physiol. 2023 Sep 22;210(3):459–72. doi: 10.1007/s00359-023-01672-4 (PMC11106113; doi:10.1007/s00359-023-01672-4)
Supplement: Supplementary file 1 — Supplementary file1 (ZIP 19 KB) [file 359_2023_1672_MOESM1_ESM.zip › Data/Online Resource 3 - Entrainment under different LED lights and different light intensities.csv]

id	start_datetime	stop_datetime	sex	genotype	photoperiod	wavelength	light intensity	Periodogram	Entrainment	Entrainment_analysis
1	31/12/2021 14:00	20/01/2022 13:57	F	A	21	455	2.58E+13	21.4	entrained	1
2	31/12/2021 14:00	20/01/2022 13:57	F	A	21	455	2.58E+13	21.2	entrained	1
3	31/12/2021 14:00	20/01/2022 13:57	F	A	21	455	2.58E+13		entrained	1
4	31/12/2021 14:00	20/01/2022 13:57	F	A	21	455	2.58E+13	21.2	freerunning	0
5	31/12/2021 14:00	20/01/2022 13:57	F	A	21	455	2.58E+13	21.2	entrained	1
6	31/12/2021 14:00	20/01/2022 13:57	F	A	21	455	2.58E+13	24.4	freerunning	0
7	31/12/2021 14:00	20/01/2022 13:57	F	A	21	455	2.58E+13	23.9	freerunning	0
8	31/12/2021 14:00	20/01/2022 13:57	F	A	21	455	2.58E+13	21.4	freerunning	0
9	31/12/2021 14:00	20/01/2022 13:57	F	A	21	455	2.58E+13	20.9	entrained	1
10	31/12/2021 14:00	20/01/2022 13:57	F	A	21	455	2.58E+13	24.2	freerunning	0
11	31/12/2021 14:00	20/01/2022 13:57	F	A	21	455	2.58E+13	21.2	freerunning	0
12	31/12/2021 14:00	20/01/2022 13:57	F	A	21	455	2.58E+13		dead
13	31/12/2021 14:00	20/01/2022 13:57	F	A	21	455	2.58E+13	24.2	freerunning	0
14	31/12/2021 14:00	20/01/2022 13:57	F	A	21	455	2.58E+13	20.9	entrained	1
15	31/12/2021 14:00	20/01/2022 13:57	F	A	21	455	2.58E+13	21.9	dead
16	31/12/2021 14:00	20/01/2022 13:57	F	A	21	455	2.58E+13	20.9	entrained	1
17	31/12/2021 14:00	20/01/2022 13:57	F	A	21	455	2.58E+13	21.2	freerunning	0
18	31/12/2021 14:00	20/01/2022 13:57	F	A	21	455	2.58E+13	20.9	freerunning	0
19	31/12/2021 14:00	20/01/2022 13:57	F	A	21	455	2.58E+13		dead
20	31/12/2021 14:00	20/01/2022 13:57	F	A	21	455	2.58E+13		dead
21	31/12/2021 14:00	20/01/2022 13:57	F	A	21	455	2.58E+13	21.2	entrained	1
22	31/12/2021 14:00	20/01/2022 13:57	F	A	21	455	2.58E+13	21.2	entrained	1
23	31/12/2021 14:00	20/01/2022 13:57	F	A	21	455	2.58E+13	23.9	freerunning	0
24	31/12/2021 14:00	20/01/2022 13:57	F	A	21	455	2.58E+13	21.2	freerunning	0
25	31/12/2021 14:00	20/01/2022 13:57	F	A	21	455	2.58E+13	21.4	freerunning	0
26	31/12/2021 14:00	20/01/2022 13:57	F	A	21	455	2.58E+13	24.2	freerunning	0
27	31/12/2021 14:00	20/01/2022 13:57	F	A	21	455	2.58E+13		dead
28	31/12/2021 14:00	20/01/2022 13:57	F	A	21	455	2.58E+13	24.9	freerunning	0
29	31/12/2021 14:00	20/01/2022 13:57	F	A	21	455	2.58E+13	24.2	freerunning	0
30	31/12/2021 14:00	20/01/2022 13:57	F	A	21	455	2.58E+13	21.2	entrained	1
31	31/12/2021 14:00	20/01/2022 13:57	F	A	21	455	2.58E+13	20.9	freerunning	0
32	31/12/2021 14:00	20/01/2022 13:57	F	A	21	455	2.58E+13	20.9	entrained	1
1	31/12/2021 14:00	20/01/2022 13:57	F	A	21	470	2.09E+13	20.9	entrained	1
2	31/12/2021 14:00	20/01/2022 13:57	F	A	21	470	2.09E+13		dead
3	31/12/2021 14:00	20/01/2022 13:57	F	A	21	470	2.09E+13	21.2	entrained	1
4	31/12/2021 14:00	20/01/2022 13:57	F	A	21	470	2.09E+13	21.2	entrained	1
5	31/12/2021 14:00	20/01/2022 13:57	F	A	21	470	2.09E+13	20.9	entrained	1
6	31/12/2021 14:00	20/01/2022 13:57	F	A	21	470	2.09E+13	20.9	entrained	1
7	31/12/2021 14:00	20/01/2022 13:57	F	A	21	470	2.09E+13	20.9	freerunning	0
8	31/12/2021 14:00	20/01/2022 13:57	F	A	21	470	2.09E+13	20.9	entrained	1
9	31/12/2021 14:00	20/01/2022 13:57	F	A	21	470	2.09E+13	20.9	entrained	1
10	31/12/2021 14:00	20/01/2022 13:57	F	A	21	470	2.09E+13		entrained	1
11	31/12/2021 14:00	20/01/2022 13:57	F	A	21	470	2.09E+13		dead
12	31/12/2021 14:00	20/01/2022 13:57	F	A	21	470	2.09E+13		freerunning	0
13	31/12/2021 14:00	20/01/2022 13:57	F	A	21	470	2.09E+13	20.9	freerunning	0
14	31/12/2021 14:00	20/01/2022 13:57	F	A	21	470	2.09E+13	20.9	freerunning	0
15	31/12/2021 14:00	20/01/2022 13:57	F	A	21	470	2.09E+13	20.9	entrained	1
16	31/12/2021 14:00	20/01/2022 13:57	F	A	21	470	2.09E+13		dead
17	31/12/2021 14:00	20/01/2022 13:57	F	A	21	470	2.09E+13	20.9	entrained	1
18	31/12/2021 14:00	20/01/2022 13:57	F	A	21	470	2.09E+13	22.9	freerunning	0
19	31/12/2021 14:00	20/01/2022 13:57	F	A	21	470	2.09E+13	20.9	entrained	1
20	31/12/2021 14:00	20/01/2022 13:57	F	A	21	470	2.09E+13	24.2	freerunning	0
21	31/12/2021 14:00	20/01/2022 13:57	F	A	21	470	2.09E+13	20.9	freerunning	0
22	31/12/2021 14:00	20/01/2022 13:57	F	A	21	470	2.09E+13		freerunning	0
23	31/12/2021 14:00	20/01/2022 13:57	F	A	21	470	2.09E+13	20.9	arrythmic
24	31/12/2021 14:00	20/01/2022 13:57	F	A	21	470	2.09E+13		dead
25	31/12/2021 14:00	20/01/2022 13:57	F	A	21	470	2.09E+13	21.2	entrained	1
26	31/12/2021 14:00	20/01/2022 13:57	F	A	21	470	2.09E+13	20.9	arrythmic
27	31/12/2021 14:00	20/01/2022 13:57	F	A	21	470	2.09E+13	20.9	freerunning	0
28	31/12/2021 14:00	20/01/2022 13:57	F	A	21	470	2.09E+13	20.9	entrained	1
29	31/12/2021 14:00	20/01/2022 13:57	F	A	21	470	2.09E+13	23.2	freerunning	0
30	31/12/2021 14:00	20/01/2022 13:57	F	A	21	470	2.09E+13	20.9	arrythmic
31	31/12/2021 14:00	20/01/2022 13:57	F	A	21	470	2.09E+13	20.9	entrained	1
32	31/12/2021 14:00	20/01/2022 13:57	F	A	21	470	2.09E+13	20.9	entrained	1
1	31/12/2021 14:00	20/01/2022 13:57	F	A	21	505	1.50E+13	20.9	entrained	1
2	31/12/2021 14:00	20/01/2022 13:57	F	A	21	505	1.50E+13	20.9	entrained	1
3	31/12/2021 14:00	20/01/2022 13:57	F	A	21	505	1.50E+13	24.7	freerunning	0
4	31/12/2021 14:00	20/01/2022 13:57	F	A	21	505	1.50E+13	20.9	entrained	1
5	31/12/2021 14:00	20/01/2022 13:57	F	A	21	505	1.50E+13	21.2	freerunning	0
6	31/12/2021 14:00	20/01/2022 13:57	F	A	21	505	1.50E+13	21.2	freerunning	0
7	31/12/2021 14:00	20/01/2022 13:57	F	A	21	505	1.50E+13	21.2	entrained	1
8	31/12/2021 14:00	20/01/2022 13:57	F	A	21	505	1.50E+13	20.9	entrained	1
9	31/12/2021 14:00	20/01/2022 13:57	F	A	21	505	1.50E+13	21.2	entrained	1
10	31/12/2021 14:00	20/01/2022 13:57	F	A	21	505	1.50E+13	20.9	entrained	1
11	31/12/2021 14:00	20/01/2022 13:57	F	A	21	505	1.50E+13	20.9	entrained	1
12	31/12/2021 14:00	20/01/2022 13:57	F	A	21	505	1.50E+13	20.9	entrained	1
13	31/12/2021 14:00	20/01/2022 13:57	F	A	21	505	1.50E+13	20.9	entrained	1
14	31/12/2021 14:00	20/01/2022 13:57	F	A	21	505	1.50E+13	20.9	freerunning	0
15	31/12/2021 14:00	20/01/2022 13:57	F	A	21	505	1.50E+13	20.9	entrained	1
16	31/12/2021 14:00	20/01/2022 13:57	F	A	21	505	1.50E+13	20.9	entrained	1
17	31/12/2021 14:00	20/01/2022 13:57	F	A	21	505	1.50E+13		arrythmic
18	31/12/2021 14:00	20/01/2022 13:57	F	A	21	505	1.50E+13		arrythmic
19	31/12/2021 14:00	20/01/2022 13:57	F	A	21	505	1.50E+13	20.9	entrained	1
20	31/12/2021 14:00	20/01/2022 13:57	F	A	21	505	1.50E+13		arrythmic
21	31/12/2021 14:00	20/01/2022 13:57	F	A	21	505	1.50E+13		dead
22	31/12/2021 14:00	20/01/2022 13:57	F	A	21	505	1.50E+13	20.9	arrythmic
23	31/12/2021 14:00	20/01/2022 13:57	F	A	21	505	1.50E+13	21.2	freerunning	0
24	31/12/2021 14:00	20/01/2022 13:57	F	A	21	505	1.50E+13	20.9	entrained	1
25	31/12/2021 14:00	20/01/2022 13:57	F	A	21	505	1.50E+13	20.9	freerunning	0
26	31/12/2021 14:00	20/01/2022 13:57	F	A	21	505	1.50E+13	21.2	freerunning	0
27	31/12/2021 14:00	20/01/2022 13:57	F	A	21	505	1.50E+13	20.9	entrained	1
28	31/12/2021 14:00	20/01/2022 13:57	F	A	21	505	1.50E+13	23.2	freerunning	0
29	31/12/2021 14:00	20/01/2022 13:57	F	A	21	505	1.50E+13		freerunning	0
30	31/12/2021 14:00	20/01/2022 13:57	F	A	21	505	1.50E+13	20.9	freerunning	0
31	31/12/2021 14:00	20/01/2022 13:57	F	A	21	505	1.50E+13	20.9	entrained	1
32	31/12/2021 14:00	20/01/2022 13:57	F	A	21	505	1.50E+13		dead
1	31/12/2021 14:00	20/01/2022 13:57	F	A	21	528	1.91E+13	21.2.	entrained	1
2	31/12/2021 14:00	20/01/2022 13:57	F	A	21	528	1.91E+13	21.4	dead
3	31/12/2021 14:00	20/01/2022 13:57	F	A	21	528	1.91E+13	21.2	entrained	1
4	31/12/2021 14:00	20/01/2022 13:57	F	A	21	528	1.91E+13	20.9	entrained	1
5	31/12/2021 14:00	20/01/2022 13:57	F	A	21	528	1.91E+13	20.9	entrained	1
6	31/12/2021 14:00	20/01/2022 13:57	F	A	21	528	1.91E+13		dead
7	31/12/2021 14:00	20/01/2022 13:57	F	A	21	528	1.91E+13		dead
8	31/12/2021 14:00	20/01/2022 13:57	F	A	21	528	1.91E+13	21.2	freerunning	0
9	31/12/2021 14:00	20/01/2022 13:57	F	A	21	528	1.91E+13	21.2	entrained	1
10	31/12/2021 14:00	20/01/2022 13:57	F	A	21	528	1.91E+13	20.9	arrythmic
11	31/12/2021 14:00	20/01/2022 13:57	F	A	21	528	1.91E+13	21.2	freerunning	0
12	31/12/2021 14:00	20/01/2022 13:57	F	A	21	528	1.91E+13	20.9	entrained	1
13	31/12/2021 14:00	20/01/2022 13:57	F	A	21	528	1.91E+13	20.9	entrained	1
14	31/12/2021 14:00	20/01/2022 13:57	F	A	21	528	1.91E+13	21.4	arrythmic
15	31/12/2021 14:00	20/01/2022 13:57	F	A	21	528	1.91E+13	21.2	freerunning	0
16	31/12/2021 14:00	20/01/2022 13:57	F	A	21	528	1.91E+13		dead
17	31/12/2021 14:00	20/01/2022 13:57	F	A	21	528	1.91E+13	21.2	entrained	1
18	31/12/2021 14:00	20/01/2022 13:57	F	A	21	528	1.91E+13	20.9	entrained	1
19	31/12/2021 14:00	20/01/2022 13:57	F	A	21	528	1.91E+13	20.9	entrained	1
20	31/12/2021 14:00	20/01/2022 13:57	F	A	21	528	1.91E+13	20.9	entrained	1
21	31/12/2021 14:00	20/01/2022 13:57	F	A	21	528	1.91E+13	20.9	entrained	1
22	31/12/2021 14:00	20/01/2022 13:57	F	A	21	528	1.91E+13		dead
23	31/12/2021 14:00	20/01/2022 13:57	F	A	21	528	1.91E+13	21.2	arrythmic
24	31/12/2021 14:00	20/01/2022 13:57	F	A	21	528	1.91E+13		dead
25	31/12/2021 14:00	20/01/2022 13:57	F	A	21	528	1.91E+13	20.9	entrained	1
26	31/12/2021 14:00	20/01/2022 13:57	F	A	21	528	1.91E+13	21.2	freerunning	0
27	31/12/2021 14:00	20/01/2022 13:57	F	A	21	528	1.91E+13	20.9	entrained	1
28	31/12/2021 14:00	20/01/2022 13:57	F	A	21	528	1.91E+13	23.2	freerunning	0
29	31/12/2021 14:00	20/01/2022 13:57	F	A	21	528	1.91E+13		arrythmic
30	31/12/2021 14:00	20/01/2022 13:57	F	A	21	528	1.91E+13	20.9	entrained	1
31	31/12/2021 14:00	20/01/2022 13:57	F	A	21	528	1.91E+13	20.9	freerunning	0
32	31/12/2021 14:00	20/01/2022 13:57	F	A	21	528	1.91E+13		dead
1	31/12/2021 14:00	20/01/2022 13:57	F	A	21	566	1.86E+15	20.9	entrained	1
2	31/12/2021 14:00	20/01/2022 13:57	F	A	21	566	1.86E+15	21.2	entrained	1
3	31/12/2021 14:00	20/01/2022 13:57	F	A	21	566	1.86E+15		dead
4	31/12/2021 14:00	20/01/2022 13:57	F	A	21	566	1.86E+15		dead
5	31/12/2021 14:00	20/01/2022 13:57	F	A	21	566	1.86E+15	20.9	entrained	1
6	31/12/2021 14:00	20/01/2022 13:57	F	A	21	566	1.86E+15	20.9	entrained	1
7	31/12/2021 14:00	20/01/2022 13:57	F	A	21	566	1.86E+15		arrythmic
8	31/12/2021 14:00	20/01/2022 13:57	F	A	21	566	1.86E+15	20.9	entrained	1
9	31/12/2021 14:00	20/01/2022 13:57	F	A	21	566	1.86E+15	20.9	entrained	1
10	31/12/2021 14:00	20/01/2022 13:57	F	A	21	566	1.86E+15	21.2	freerunning	0
11	31/12/2021 14:00	20/01/2022 13:57	F	A	21	566	1.86E+15		arrythmic
12	31/12/2021 14:00	20/01/2022 13:57	F	A	21	566	1.86E+15	20.9	entrained	1
13	31/12/2021 14:00	20/01/2022 13:57	F	A	21	566	1.86E+15	20.9	freerunning	0
14	31/12/2021 14:00	20/01/2022 13:57	F	A	21	566	1.86E+15	21.2	entrained	1
15	31/12/2021 14:00	20/01/2022 13:57	F	A	21	566	1.86E+15	20.9	entrained	1
16	31/12/2021 14:00	20/01/2022 13:57	F	A	21	566	1.86E+15	20.9	entrained	1
17	31/12/2021 14:00	20/01/2022 13:57	F	A	21	566	1.86E+15	20.9	entrained	1
18	31/12/2021 14:00	20/01/2022 13:57	F	A	21	566	1.86E+15	20.9	entrained	1
19	31/12/2021 14:00	20/01/2022 13:57	F	A	21	566	1.86E+15		dead
20	31/12/2021 14:00	20/01/2022 13:57	F	A	21	566	1.86E+15	21.2	entrained	1
21	31/12/2021 14:00	20/01/2022 13:57	F	A	21	566	1.86E+15	21.2	entrained	1
22	31/12/2021 14:00	20/01/2022 13:57	F	A	21	566	1.86E+15	20.9	entrained	1
23	31/12/2021 14:00	20/01/2022 13:57	F	A	21	566	1.86E+15	21.2	entrained	1
24	31/12/2021 14:00	20/01/2022 13:57	F	A	21	566	1.86E+15	20.9	entrained	1
25	31/12/2021 14:00	20/01/2022 13:57	F	A	21	566	1.86E+15	20.9	entrained	1
26	31/12/2021 14:00	20/01/2022 13:57	F	A	21	566	1.86E+15		dead
27	31/12/2021 14:00	20/01/2022 13:57	F	A	21	566	1.86E+15	21.2	entrained	1
28	31/12/2021 14:00	20/01/2022 13:57	F	A	21	566	1.86E+15		dead
29	31/12/2021 14:00	20/01/2022 13:57	F	A	21	566	1.86E+15	21.4	entrained	1
30	31/12/2021 14:00	20/01/2022 13:57	F	A	21	566	1.86E+15	20.9	arrythmic
31	31/12/2021 14:00	20/01/2022 13:57	F	A	21	566	1.86E+15	20.9	entrained	1
32	31/12/2021 14:00	20/01/2022 13:57	F	A	21	566	1.86E+15		entrained	1
1	31/12/2021 14:00	20/01/2022 13:57	F	A	21	590	2.17E+15	20.9	entrained	1
2	31/12/2021 14:00	20/01/2022 13:57	F	A	21	590	2.17E+15	20.9	entrained	1
3	31/12/2021 14:00	20/01/2022 13:57	F	A	21	590	2.17E+15	20.9	freerunning	0
4	31/12/2021 14:00	20/01/2022 13:57	F	A	21	590	2.17E+15	20.9	entrained	1
5	31/12/2021 14:00	20/01/2022 13:57	F	A	21	590	2.17E+15	20.9	entrained	1
6	31/12/2021 14:00	20/01/2022 13:57	F	A	21	590	2.17E+15	20.9	entrained	1
7	31/12/2021 14:00	20/01/2022 13:57	F	A	21	590	2.17E+15	20.9	freerunning	0
8	31/12/2021 14:00	20/01/2022 13:57	F	A	21	590	2.17E+15	20.9	entrained	1
9	31/12/2021 14:00	20/01/2022 13:57	F	A	21	590	2.17E+15	21.2	entrained	1
10	31/12/2021 14:00	20/01/2022 13:57	F	A	21	590	2.17E+15	21.2	entrained	1
11	31/12/2021 14:00	20/01/2022 13:57	F	A	21	590	2.17E+15		dead
12	31/12/2021 14:00	20/01/2022 13:57	F	A	21	590	2.17E+15	21.2	entrained	1
13	31/12/2021 14:00	20/01/2022 13:57	F	A	21	590	2.17E+15	20.9	dead
14	31/12/2021 14:00	20/01/2022 13:57	F	A	21	590	2.17E+15	20.9	entrained	1
15	31/12/2021 14:00	20/01/2022 13:57	F	A	21	590	2.17E+15	21.2	entrained	1
16	31/12/2021 14:00	20/01/2022 13:57	F	A	21	590	2.17E+15	20.9	arrythmic
17	31/12/2021 14:00	20/01/2022 13:57	F	A	21	590	2.17E+15	21.2	entrained	1
18	31/12/2021 14:00	20/01/2022 13:57	F	A	21	590	2.17E+15	20.9	entrained	1
19	31/12/2021 14:00	20/01/2022 13:57	F	A	21	590	2.17E+15	21.2	entrained	1
20	31/12/2021 14:00	20/01/2022 13:57	F	A	21	590	2.17E+15	21.2	entrained	1
21	31/12/2021 14:00	20/01/2022 13:57	F	A	21	590	2.17E+15	20.9	entrained	1
22	31/12/2021 14:00	20/01/2022 13:57	F	A	21	590	2.17E+15	20.9	entrained	1
23	31/12/2021 14:00	20/01/2022 13:57	F	A	21	590	2.17E+15		arrythmic
24	31/12/2021 14:00	20/01/2022 13:57	F	A	21	590	2.17E+15	20.9	entrained	1
25	31/12/2021 14:00	20/01/2022 13:57	F	A	21	590	2.17E+15	21.2	dead
26	31/12/2021 14:00	20/01/2022 13:57	F	A	21	590	2.17E+15	20.9	entrained	1
27	31/12/2021 14:00	20/01/2022 13:57	F	A	21	590	2.17E+15	21.2	freerunning	0
28	31/12/2021 14:00	20/01/2022 13:57	F	A	21	590	2.17E+15	20.9	freerunning	0
29	31/12/2021 14:00	20/01/2022 13:57	F	A	21	590	2.17E+15	22.4	freerunning	0
30	31/12/2021 14:00	20/01/2022 13:57	F	A	21	590	2.17E+15	20.9	entrained	1
31	31/12/2021 14:00	20/01/2022 13:57	F	A	21	590	2.17E+15	20.9	entrained	1
32	31/12/2021 14:00	20/01/2022 13:57	F	A	21	590	2.17E+15	20.9	entrained	1
1	31/12/2021 14:00	20/01/2022 13:57	F	A	21	617	3.27E+13		dead
2	31/12/2021 14:00	20/01/2022 13:57	F	A	21	617	3.27E+13	20.9	freerunning	0
3	31/12/2021 14:00	20/01/2022 13:57	F	A	21	617	3.27E+13	24.2	freerunning	0
4	31/12/2021 14:00	20/01/2022 13:57	F	A	21	617	3.27E+13	20.9	freerunning	0
5	31/12/2021 14:00	20/01/2022 13:57	F	A	21	617	3.27E+13	24.2	freerunning	0
6	31/12/2021 14:00	20/01/2022 13:57	F	A	21	617	3.27E+13	20.9	entrained	1
7	31/12/2021 14:00	20/01/2022 13:57	F	A	21	617	3.27E+13	20.9	entrained	1
8	31/12/2021 14:00	20/01/2022 13:57	F	A	21	617	3.27E+13	21.2	freerunning	0
9	31/12/2021 14:00	20/01/2022 13:57	F	A	21	617	3.27E+13	24.4	freerunning	0
10	31/12/2021 14:00	20/01/2022 13:57	F	A	21	617	3.27E+13		freerunning	0
11	31/12/2021 14:00	20/01/2022 13:57	F	A	21	617	3.27E+13	21.2	entrained	1
12	31/12/2021 14:00	20/01/2022 13:57	F	A	21	617	3.27E+13	20.9	entrained	1
13	31/12/2021 14:00	20/01/2022 13:57	F	A	21	617	3.27E+13	23.7	freerunning	0
14	31/12/2021 14:00	20/01/2022 13:57	F	A	21	617	3.27E+13	21.2	entrained	1
15	31/12/2021 14:00	20/01/2022 13:57	F	A	21	617	3.27E+13		freerunning	0
16	31/12/2021 14:00	20/01/2022 13:57	F	A	21	617	3.27E+13	20.9	freerunning	0
17	31/12/2021 14:00	20/01/2022 13:57	F	A	21	617	3.27E+13	21.2	freerunning	0
18	31/12/2021 14:00	20/01/2022 13:57	F	A	21	617	3.27E+13	21.2	freerunning	0
19	31/12/2021 14:00	20/01/2022 13:57	F	A	21	617	3.27E+13	20.9	entrained	1
20	31/12/2021 14:00	20/01/2022 13:57	F	A	21	617	3.27E+13	24.9	freerunning	0
21	31/12/2021 14:00	20/01/2022 13:57	F	A	21	617	3.27E+13	24.4	freerunning	0
22	31/12/2021 14:00	20/01/2022 13:57	F	A	21	617	3.27E+13	20.9	freerunning	0
23	31/12/2021 14:00	20/01/2022 13:57	F	A	21	617	3.27E+13	21.2	freerunning	0
24	31/12/2021 14:00	20/01/2022 13:57	F	A	21	617	3.27E+13	21.2	freerunning	0
25	31/12/2021 14:00	20/01/2022 13:57	F	A	21	617	3.27E+13	25.4	freerunning	0
26	31/12/2021 14:00	20/01/2022 13:57	F	A	21	617	3.27E+13		freerunning	0
27	31/12/2021 14:00	20/01/2022 13:57	F	A	21	617	3.27E+13	20.9	freerunning	0
28	31/12/2021 14:00	20/01/2022 13:57	F	A	21	617	3.27E+13		arrythmic
29	31/12/2021 14:00	20/01/2022 13:57	F	A	21	617	3.27E+13	24.4	freerunning	0
30	31/12/2021 14:00	20/01/2022 13:57	F	A	21	617	3.27E+13	21.2	entrained	1
31	31/12/2021 14:00	20/01/2022 13:57	F	A	21	617	3.27E+13	20.9	entrained	1
32	31/12/2021 14:00	20/01/2022 13:57	F	A	21	617	3.27E+13	24.2	freerunning	0
1	31/12/2021 14:00	20/01/2022 13:57	F	A	21	625	2.11E+13	20.9	freerunning	0
2	31/12/2021 14:00	20/01/2022 13:57	F	A	21	625	2.11E+13	20.9	entrained	1
3	31/12/2021 14:00	20/01/2022 13:57	F	A	21	625	2.11E+13		dead
4	31/12/2021 14:00	20/01/2022 13:57	F	A	21	625	2.11E+13	23.7	freerunning	0
5	31/12/2021 14:00	20/01/2022 13:57	F	A	21	625	2.11E+13	23.7	freerunning	0
6	31/12/2021 14:00	20/01/2022 13:57	F	A	21	625	2.11E+13	23.4	freerunning	0
7	31/12/2021 14:00	20/01/2022 13:57	F	A	21	625	2.11E+13	21.2	freerunning	0
8	31/12/2021 14:00	20/01/2022 13:57	F	A	21	625	2.11E+13	21.2	entrained	1
9	31/12/2021 14:00	20/01/2022 13:57	F	A	21	625	2.11E+13	20.9	entrained	1
10	31/12/2021 14:00	20/01/2022 13:57	F	A	21	625	2.11E+13	20.9	freerunning	0
11	31/12/2021 14:00	20/01/2022 13:57	F	A	21	625	2.11E+13	24.2	freerunning	0
12	31/12/2021 14:00	20/01/2022 13:57	F	A	21	625	2.11E+13	20.9	freerunning	0
13	31/12/2021 14:00	20/01/2022 13:57	F	A	21	625	2.11E+13	20.9	entrained	1
14	31/12/2021 14:00	20/01/2022 13:57	F	A	21	625	2.11E+13	20.9	entrained	1
15	31/12/2021 14:00	20/01/2022 13:57	F	A	21	625	2.11E+13	25.9	freerunning	0
16	31/12/2021 14:00	20/01/2022 13:57	F	A	21	625	2.11E+13	24.2	freerunning	0
17	31/12/2021 14:00	20/01/2022 13:57	F	A	21	625	2.11E+13	20.9	freerunning	0
18	31/12/2021 14:00	20/01/2022 13:57	F	A	21	625	2.11E+13	23.9	freerunning	0
19	31/12/2021 14:00	20/01/2022 13:57	F	A	21	625	2.11E+13	24.2	freerunning	0
20	31/12/2021 14:00	20/01/2022 13:57	F	A	21	625	2.11E+13		dead
21	31/12/2021 14:00	20/01/2022 13:57	F	A	21	625	2.11E+13	21.2	freerunning	0
22	31/12/2021 14:00	20/01/2022 13:57	F	A	21	625	2.11E+13	21.2	freerunning	0
23	31/12/2021 14:00	20/01/2022 13:57	F	A	21	625	2.11E+13	22.9	freerunning	0
24	31/12/2021 14:00	20/01/2022 13:57	F	A	21	625	2.11E+13	24.7	freerunning	0
25	31/12/2021 14:00	20/01/2022 13:57	F	A	21	625	2.11E+13	20.9	entrained	1
26	31/12/2021 14:00	20/01/2022 13:57	F	A	21	625	2.11E+13	23.9	freerunning	0
27	31/12/2021 14:00	20/01/2022 13:57	F	A	21	625	2.11E+13	23.9	freerunning	0
28	31/12/2021 14:00	20/01/2022 13:57	F	A	21	625	2.11E+13	20.9	freerunning	0
29	31/12/2021 14:00	20/01/2022 13:57	F	A	21	625	2.11E+13	20.9	freerunning	0
30	31/12/2021 14:00	20/01/2022 13:57	F	A	21	625	2.11E+13	22.2	dead
31	31/12/2021 14:00	20/01/2022 13:57	F	A	21	625	2.11E+13	21.2	entrained	1
32	31/12/2021 14:00	20/01/2022 13:57	F	A	21	625	2.11E+13	20.9	freerunning	0
1	31/12/2021 14:00	20/01/2022 13:57	F	A	21	656	6.41E+13	23.9	freerunning	0
2	31/12/2021 14:00	20/01/2022 13:57	F	A	21	656	6.41E+13		arrythmic
3	31/12/2021 14:00	20/01/2022 13:57	F	A	21	656	6.41E+13		dead
4	31/12/2021 14:00	20/01/2022 13:57	F	A	21	656	6.41E+13	20.9	freerunning	0
5	31/12/2021 14:00	20/01/2022 13:57	F	A	21	656	6.41E+13		arrythmic
6	31/12/2021 14:00	20/01/2022 13:57	F	A	21	656	6.41E+13	25.2	freerunning	0
7	31/12/2021 14:00	20/01/2022 13:57	F	A	21	656	6.41E+13	23.4	freerunning	0
8	31/12/2021 14:00	20/01/2022 13:57	F	A	21	656	6.41E+13	24.4	freerunning	0
9	31/12/2021 14:00	20/01/2022 13:57	F	A	21	656	6.41E+13		dead
10	31/12/2021 14:00	20/01/2022 13:57	F	A	21	656	6.41E+13		freerunning	0
11	31/12/2021 14:00	20/01/2022 13:57	F	A	21	656	6.41E+13	24.4	freerunning	0
12	31/12/2021 14:00	20/01/2022 13:57	F	A	21	656	6.41E+13	24.4	freerunning	0
13	31/12/2021 14:00	20/01/2022 13:57	F	A	21	656	6.41E+13	20.9	freerunning	0
14	31/12/2021 14:00	20/01/2022 13:57	F	A	21	656	6.41E+13	20.9	freerunning	0
15	31/12/2021 14:00	20/01/2022 13:57	F	A	21	656	6.41E+13		arrythmic
16	31/12/2021 14:00	20/01/2022 13:57	F	A	21	656	6.41E+13	20.9	freerunning	0
17	31/12/2021 14:00	20/01/2022 13:57	F	A	21	656	6.41E+13	20.9	arrythmic
18	31/12/2021 14:00	20/01/2022 13:57	F	A	21	656	6.41E+13		arrythmic
19	31/12/2021 14:00	20/01/2022 13:57	F	A	21	656	6.41E+13	24.4	freerunning	0
20	31/12/2021 14:00	20/01/2022 13:57	F	A	21	656	6.41E+13		dead
21	31/12/2021 14:00	20/01/2022 13:57	F	A	21	656	6.41E+13	24.2	freerunning	0
22	31/12/2021 14:00	20/01/2022 13:57	F	A	21	656	6.41E+13		dead
23	31/12/2021 14:00	20/01/2022 13:57	F	A	21	656	6.41E+13		freerunning	0
24	31/12/2021 14:00	20/01/2022 13:57	F	A	21	656	6.41E+13	24.2	freerunning	0
25	31/12/2021 14:00	20/01/2022 13:57	F	A	21	656	6.41E+13	20.9	arrythmic
26	31/12/2021 14:00	20/01/2022 13:57	F	A	21	656	6.41E+13		arrythmic
27	31/12/2021 14:00	20/01/2022 13:57	F	A	21	656	6.41E+13	24.7	freerunning	0
28	31/12/2021 14:00	20/01/2022 13:57	F	A	21	656	6.41E+13	20.9	freerunning	0
29	31/12/2021 14:00	20/01/2022 13:57	F	A	21	656	6.41E+13	20.9	arrythmic
30	31/12/2021 14:00	20/01/2022 13:57	F	A	21	656	6.41E+13		dead
31	31/12/2021 14:00	20/01/2022 13:57	F	A	21	656	6.41E+13	27.2	freerunning	0
32	31/12/2021 14:00	20/01/2022 13:57	F	A	21	656	6.41E+13	23.9	freerunning	0
1	na	na	F	A	21	625	2.22E+15	21.2	entrained	1
2	na	na	F	A	21	625	2.22E+15		dead
3	na	na	F	A	21	625	2.22E+15		entrained	1
4	na	na	F	A	21	625	2.22E+15		entrained	1
5	na	na	F	A	21	625	2.22E+15		dead
6	na	na	F	A	21	625	2.22E+15	20.9	entrained	1
7	na	na	F	A	21	625	2.22E+15	21.2	entrained	1
8	na	na	F	A	21	625	2.22E+15		entrained	1
9	na	na	F	A	21	625	2.22E+15		dead
10	na	na	F	A	21	625	2.22E+15		arrhythmic
11	na	na	F	A	21	625	2.22E+15		freerunning	0
12	na	na	F	A	21	625	2.22E+15		dead
13	na	na	F	A	21	625	2.22E+15		dead
14	na	na	F	A	21	625	2.22E+15	24.2	entrained	1
15	na	na	F	A	21	625	2.22E+15		arrhythmic
16	na	na	F	A	21	625	2.22E+15		dead
17	na	na	F	A	21	625	2.22E+15	20.9	entrained	1
18	na	na	F	A	21	625	2.22E+15		dead
19	na	na	F	A	21	625	2.22E+15		arrhythmic
20	na	na	F	A	21	625	2.22E+15	21.2	entrained	1
21	na	na	F	A	21	625	2.22E+15		dead
22	na	na	F	A	21	625	2.22E+15		dead
23	na	na	F	A	21	625	2.22E+15	24.2	freerunning	0
24	na	na	F	A	21	625	2.22E+15		dead
25	na	na	F	A	21	625	2.22E+15		entrained	1
26	na	na	F	A	21	625	2.22E+15		dead
27	na	na	F	A	21	625	2.22E+15		arrhythmic
28	na	na	F	A	21	625	2.22E+15		freerunning	0
29	na	na	F	A	21	625	2.22E+15		freerunning	0
30	na	na	F	A	21	625	2.22E+15	24.2	freerunning	0
31	na	na	F	A	21	625	2.22E+15		freerunning	0
32	na	na	F	A	21	625	2.22E+15	20.9	entrained	1
1	na	na	F	A	21	656	3.30E+15		dead
2	na	na	F	A	21	656	3.30E+15		dead
3	na	na	F	A	21	656	3.30E+15		freerunning	0
4	na	na	F	A	21	656	3.30E+15		freerunning	0
5	na	na	F	A	21	656	3.30E+15		freerunning	0
6	na	na	F	A	21	656	3.30E+15		dead
7	na	na	F	A	21	656	3.30E+15		arrhythmic
8	na	na	F	A	21	656	3.30E+15	20.9	entrained	1
9	na	na	F	A	21	656	3.30E+15	20.9	entrained	1
10	na	na	F	A	21	656	3.30E+15		entrained	1
11	na	na	F	A	21	656	3.30E+15	21.2	entrained	1
12	na	na	F	A	21	656	3.30E+15		freerunning	0
13	na	na	F	A	21	656	3.30E+15		entrained	1
14	na	na	F	A	21	656	3.30E+15	20.9	arrhythmic
15	na	na	F	A	21	656	3.30E+15	20.9	entrained	1
16	na	na	F	A	21	656	3.30E+15		dead
17	na	na	F	A	21	656	3.30E+15	20.9	freerunning	0
18	na	na	F	A	21	656	3.30E+15	20.9	freerunning	0
19	na	na	F	A	21	656	3.30E+15		arrhythmic
20	na	na	F	A	21	656	3.30E+15	20.7	entrained	1
21	na	na	F	A	21	656	3.30E+15		entrained	1
22	na	na	F	A	21	656	3.30E+15	21.4	entrained	1
23	na	na	F	A	21	656	3.30E+15	20.9	arrhythmic
24	na	na	F	A	21	656	3.30E+15	20.9	entrained	1
25	na	na	F	A	21	656	3.30E+15		dead
26	na	na	F	A	21	656	3.30E+15	21.2	freerunning	0
27	na	na	F	A	21	656	3.30E+15		entrained	1
28	na	na	F	A	21	656	3.30E+15	21.2	entrained	1
29	na	na	F	A	21	656	3.30E+15		entrained	1
30	na	na	F	A	21	656	3.30E+15		dead
31	na	na	F	A	21	656	3.30E+15		dead
32	na	na	F	A	21	656	3.30E+15	21.2	entrained	1
1	20/01/2022 17:00	09/02/2022 16:54	F	A	21	455	5.31E+13	20.9	entrained	1
2	20/01/2022 17:00	09/02/2022 16:54	F	A	21	455	5.31E+13		dead
3	20/01/2022 17:00	09/02/2022 16:54	F	A	21	455	5.31E+13	20.9	arrhythmic
4	20/01/2022 17:00	09/02/2022 16:54	F	A	21	455	5.31E+13	21.4	freerunning	0
5	20/01/2022 17:00	09/02/2022 16:54	F	A	21	455	5.31E+13		arrhythmic
6	20/01/2022 17:00	09/02/2022 16:54	F	A	21	455	5.31E+13	21.2	entrained	1
7	20/01/2022 17:00	09/02/2022 16:54	F	A	21	455	5.31E+13		dead
8	20/01/2022 17:00	09/02/2022 16:54	F	A	21	455	5.31E+13		dead
9	20/01/2022 17:00	09/02/2022 16:54	F	A	21	455	5.31E+13	22.2	entrained	1
10	20/01/2022 17:00	09/02/2022 16:54	F	A	21	455	5.31E+13	20.9	entrained	1
11	20/01/2022 17:00	09/02/2022 16:54	F	A	21	455	5.31E+13		entrained	1
12	20/01/2022 17:00	09/02/2022 16:54	F	A	21	455	5.31E+13	21.2	entrained	1
13	20/01/2022 17:00	09/02/2022 16:54	F	A	21	455	5.31E+13	24.2	freerunning	0
14	20/01/2022 17:00	09/02/2022 16:54	F	A	21	455	5.31E+13		dead
15	20/01/2022 17:00	09/02/2022 16:54	F	A	21	455	5.31E+13	20.9	entrained	1
16	20/01/2022 17:00	09/02/2022 16:54	F	A	21	455	5.31E+13		dead
17	20/01/2022 17:00	09/02/2022 16:54	F	A	21	455	5.31E+13	21.2	entrained	1
18	20/01/2022 17:00	09/02/2022 16:54	F	A	21	455	5.31E+13	21.2	entrained	1
19	20/01/2022 17:00	09/02/2022 16:54	F	A	21	455	5.31E+13		arrhythmic
20	20/01/2022 17:00	09/02/2022 16:54	F	A	21	455	5.31E+13		freerunning	0
21	20/01/2022 17:00	09/02/2022 16:54	F	A	21	455	5.31E+13		dead
22	20/01/2022 17:00	09/02/2022 16:54	F	A	21	455	5.31E+13	21.2	entrained	1
23	20/01/2022 17:00	09/02/2022 16:54	F	A	21	455	5.31E+13	24.9	freerunning	0
24	20/01/2022 17:00	09/02/2022 16:54	F	A	21	455	5.31E+13		dead
25	20/01/2022 17:00	09/02/2022 16:54	F	A	21	455	5.31E+13	20.9	entrained	1
26	20/01/2022 17:00	09/02/2022 16:54	F	A	21	455	5.31E+13		dead
27	20/01/2022 17:00	09/02/2022 16:54	F	A	21	455	5.31E+13		arrhythmic
28	20/01/2022 17:00	09/02/2022 16:54	F	A	21	455	5.31E+13	20.9	entrained	1
29	20/01/2022 17:00	09/02/2022 16:54	F	A	21	455	5.31E+13	21.2	freerunning	0
30	20/01/2022 17:00	09/02/2022 16:54	F	A	21	455	5.31E+13		dead
31	20/01/2022 17:00	09/02/2022 16:54	F	A	21	455	5.31E+13		freerunning	0
32	20/01/2022 17:00	09/02/2022 16:54	F	A	21	455	5.31E+13	20.9	freerunning	0
1	20/01/2022 17:00	09/02/2022 16:54	F	A	21	470	3.30E+13		dead
2	20/01/2022 17:00	09/02/2022 16:54	F	A	21	470	3.30E+13		dead
3	20/01/2022 17:00	09/02/2022 16:54	F	A	21	470	3.30E+13		dead
4	20/01/2022 17:00	09/02/2022 16:54	F	A	21	470	3.30E+13	21.2	entrained	1
5	20/01/2022 17:00	09/02/2022 16:54	F	A	21	470	3.30E+13		dead
6	20/01/2022 17:00	09/02/2022 16:54	F	A	21	470	3.30E+13	20.9	freerunning	0
7	20/01/2022 17:00	09/02/2022 16:54	F	A	21	470	3.30E+13	24.9	freerunning	0
8	20/01/2022 17:00	09/02/2022 16:54	F	A	21	470	3.30E+13	20.9	entrained	1
9	20/01/2022 17:00	09/02/2022 16:54	F	A	21	470	3.30E+13		dead
10	20/01/2022 17:00	09/02/2022 16:54	F	A	21	470	3.30E+13		dead
11	20/01/2022 17:00	09/02/2022 16:54	F	A	21	470	3.30E+13	20.9	freerunning	0
12	20/01/2022 17:00	09/02/2022 16:54	F	A	21	470	3.30E+13	21.2	entrained	1
13	20/01/2022 17:00	09/02/2022 16:54	F	A	21	470	3.30E+13	22.4	dead
14	20/01/2022 17:00	09/02/2022 16:54	F	A	21	470	3.30E+13		freerunning	0
15	20/01/2022 17:00	09/02/2022 16:54	F	A	21	470	3.30E+13		dead
16	20/01/2022 17:00	09/02/2022 16:54	F	A	21	470	3.30E+13		entrained	1
17	20/01/2022 17:00	09/02/2022 16:54	F	A	21	470	3.30E+13		dead
18	20/01/2022 17:00	09/02/2022 16:54	F	A	21	470	3.30E+13	20.9	entrained	1
19	20/01/2022 17:00	09/02/2022 16:54	F	A	21	470	3.30E+13	21.2	entrained	1
20	20/01/2022 17:00	09/02/2022 16:54	F	A	21	470	3.30E+13	20.9	entrained	1
21	20/01/2022 17:00	09/02/2022 16:54	F	A	21	470	3.30E+13		entrained	1
22	20/01/2022 17:00	09/02/2022 16:54	F	A	21	470	3.30E+13	20.9	entrained	1
23	20/01/2022 17:00	09/02/2022 16:54	F	A	21	470	3.30E+13	21.2	entrained	1
24	20/01/2022 17:00	09/02/2022 16:54	F	A	21	470	3.30E+13		arrhythmic
25	20/01/2022 17:00	09/02/2022 16:54	F	A	21	470	3.30E+13	20.9	entrained	1
26	20/01/2022 17:00	09/02/2022 16:54	F	A	21	470	3.30E+13	20.9	entrained	1
27	20/01/2022 17:00	09/02/2022 16:54	F	A	21	470	3.30E+13	20.9	entrained	1
28	20/01/2022 17:00	09/02/2022 16:54	F	A	21	470	3.30E+13	21.7	freerunning	0
29	20/01/2022 17:00	09/02/2022 16:54	F	A	21	470	3.30E+13	24.7	freerunning	0
30	20/01/2022 17:00	09/02/2022 16:54	F	A	21	470	3.30E+13		arrhythmic
31	20/01/2022 17:00	09/02/2022 16:54	F	A	21	470	3.30E+13	21.2	entrained	1
32	20/01/2022 17:00	09/02/2022 16:54	F	A	21	470	3.30E+13		dead
1	20/01/2022 17:00	09/02/2022 16:54	F	A	21	505	2.85E+13	21.2	entrained	1
2	20/01/2022 17:00	09/02/2022 16:54	F	A	21	505	2.85E+13	21.2	entrained	1
3	20/01/2022 17:00	09/02/2022 16:54	F	A	21	505	2.85E+13	21.2	entrained	1
4	20/01/2022 17:00	09/02/2022 16:54	F	A	21	505	2.85E+13	20.9	dead
5	20/01/2022 17:00	09/02/2022 16:54	F	A	21	505	2.85E+13		dead
6	20/01/2022 17:00	09/02/2022 16:54	F	A	21	505	2.85E+13	21.4	arrhythmic
7	20/01/2022 17:00	09/02/2022 16:54	F	A	21	505	2.85E+13		freerunning	0
8	20/01/2022 17:00	09/02/2022 16:54	F	A	21	505	2.85E+13		dead
9	20/01/2022 17:00	09/02/2022 16:54	F	A	21	505	2.85E+13		dead
10	20/01/2022 17:00	09/02/2022 16:54	F	A	21	505	2.85E+13	23.7	freerunning	0
11	20/01/2022 17:00	09/02/2022 16:54	F	A	21	505	2.85E+13		arrhythmic
12	20/01/2022 17:00	09/02/2022 16:54	F	A	21	505	2.85E+13	26.7	freerunning	0
13	20/01/2022 17:00	09/02/2022 16:54	F	A	21	505	2.85E+13	23.4	freerunning	0
14	20/01/2022 17:00	09/02/2022 16:54	F	A	21	505	2.85E+13		freerunning	0
15	20/01/2022 17:00	09/02/2022 16:54	F	A	21	505	2.85E+13		dead
16	20/01/2022 17:00	09/02/2022 16:54	F	A	21	505	2.85E+13	21.4	freerunning	0
17	20/01/2022 17:00	09/02/2022 16:54	F	A	21	505	2.85E+13		dead
18	20/01/2022 17:00	09/02/2022 16:54	F	A	21	505	2.85E+13		dead
19	20/01/2022 17:00	09/02/2022 16:54	F	A	21	505	2.85E+13		dead
20	20/01/2022 17:00	09/02/2022 16:54	F	A	21	505	2.85E+13	20.9	entrained	1
21	20/01/2022 17:00	09/02/2022 16:54	F	A	21	505	2.85E+13		dead
22	20/01/2022 17:00	09/02/2022 16:54	F	A	21	505	2.85E+13	21.4	arrhythmic
23	20/01/2022 17:00	09/02/2022 16:54	F	A	21	505	2.85E+13	21.2	freerunning	0
24	20/01/2022 17:00	09/02/2022 16:54	F	A	21	505	2.85E+13		arrhythmic
25	20/01/2022 17:00	09/02/2022 16:54	F	A	21	505	2.85E+13	20.9	freerunning	0
26	20/01/2022 17:00	09/02/2022 16:54	F	A	21	505	2.85E+13		dead
27	20/01/2022 17:00	09/02/2022 16:54	F	A	21	505	2.85E+13		arrhythmic
28	20/01/2022 17:00	09/02/2022 16:54	F	A	21	505	2.85E+13	20.9	freerunning	0
29	20/01/2022 17:00	09/02/2022 16:54	F	A	21	505	2.85E+13	21.4	entrained	1
30	20/01/2022 17:00	09/02/2022 16:54	F	A	21	505	2.85E+13		dead
31	20/01/2022 17:00	09/02/2022 16:54	F	A	21	505	2.85E+13		dead
32	20/01/2022 17:00	09/02/2022 16:54	F	A	21	505	2.85E+13		dead
1	20/01/2022 17:00	09/02/2022 16:54	F	A	21	528	3.48E+13		dead
2	20/01/2022 17:00	09/02/2022 16:54	F	A	21	528	3.48E+13	21.2	freerunning	0
3	20/01/2022 17:00	09/02/2022 16:54	F	A	21	528	3.48E+13	20.9	entrained	1
4	20/01/2022 17:00	09/02/2022 16:54	F	A	21	528	3.48E+13		dead
5	20/01/2022 17:00	09/02/2022 16:54	F	A	21	528	3.48E+13	20.9	entrained	1
6	20/01/2022 17:00	09/02/2022 16:54	F	A	21	528	3.48E+13	24.4	dead
7	20/01/2022 17:00	09/02/2022 16:54	F	A	21	528	3.48E+13	25.4	freerunning	0
8	20/01/2022 17:00	09/02/2022 16:54	F	A	21	528	3.48E+13	20.9	entrained	1
9	20/01/2022 17:00	09/02/2022 16:54	F	A	21	528	3.48E+13		entrained	1
10	20/01/2022 17:00	09/02/2022 16:54	F	A	21	528	3.48E+13		arrhythmic
11	20/01/2022 17:00	09/02/2022 16:54	F	A	21	528	3.48E+13		dead
12	20/01/2022 17:00	09/02/2022 16:54	F	A	21	528	3.48E+13	20.9	entrained	1
13	20/01/2022 17:00	09/02/2022 16:54	F	A	21	528	3.48E+13		entrained	1
14	20/01/2022 17:00	09/02/2022 16:54	F	A	21	528	3.48E+13		dead
15	20/01/2022 17:00	09/02/2022 16:54	F	A	21	528	3.48E+13	21.2	freerunning	0
16	20/01/2022 17:00	09/02/2022 16:54	F	A	21	528	3.48E+13	20.9	freerunning	0
17	20/01/2022 17:00	09/02/2022 16:54	F	A	21	528	3.48E+13		arrhythmic
18	20/01/2022 17:00	09/02/2022 16:54	F	A	21	528	3.48E+13		dead
19	20/01/2022 17:00	09/02/2022 16:54	F	A	21	528	3.48E+13	25.7	freerunning	0
20	20/01/2022 17:00	09/02/2022 16:54	F	A	21	528	3.48E+13	21.2	entrained	1
21	20/01/2022 17:00	09/02/2022 16:54	F	A	21	528	3.48E+13	26.9	freerunning	0
22	20/01/2022 17:00	09/02/2022 16:54	F	A	21	528	3.48E+13		dead
23	20/01/2022 17:00	09/02/2022 16:54	F	A	21	528	3.48E+13		dead
24	20/01/2022 17:00	09/02/2022 16:54	F	A	21	528	3.48E+13		dead
25	20/01/2022 17:00	09/02/2022 16:54	F	A	21	528	3.48E+13	21.4	entrained	1
26	20/01/2022 17:00	09/02/2022 16:54	F	A	21	528	3.48E+13		arrhythmic
27	20/01/2022 17:00	09/02/2022 16:54	F	A	21	528	3.48E+13		dead
28	20/01/2022 17:00	09/02/2022 16:54	F	A	21	528	3.48E+13		dead
29	20/01/2022 17:00	09/02/2022 16:54	F	A	21	528	3.48E+13	24.7	freerunning	0
30	20/01/2022 17:00	09/02/2022 16:54	F	A	21	528	3.48E+13		dead
31	20/01/2022 17:00	09/02/2022 16:54	F	A	21	528	3.48E+13		dead
32	20/01/2022 17:00	09/02/2022 16:54	F	A	21	528	3.48E+13	20.9	freerunning	0
1	20/01/2022 17:00	09/02/2022 16:54	F	A	21	566	1.53E+15	21.4	entrained	1
2	20/01/2022 17:00	09/02/2022 16:54	F	A	21	566	1.53E+15	20.9	freerunning	0
3	20/01/2022 17:00	09/02/2022 16:54	F	A	21	566	1.53E+15		entrained	1
4	20/01/2022 17:00	09/02/2022 16:54	F	A	21	566	1.53E+15	21.2	entrained	1
5	20/01/2022 17:00	09/02/2022 16:54	F	A	21	566	1.53E+15		dead
6	20/01/2022 17:00	09/02/2022 16:54	F	A	21	566	1.53E+15		dead
7	20/01/2022 17:00	09/02/2022 16:54	F	A	21	566	1.53E+15		entrained	1
8	20/01/2022 17:00	09/02/2022 16:54	F	A	21	566	1.53E+15		arrhythmic
9	20/01/2022 17:00	09/02/2022 16:54	F	A	21	566	1.53E+15	20.9	freerunning	0
10	20/01/2022 17:00	09/02/2022 16:54	F	A	21	566	1.53E+15		dead
11	20/01/2022 17:00	09/02/2022 16:54	F	A	21	566	1.53E+15	21.2	entrained	1
12	20/01/2022 17:00	09/02/2022 16:54	F	A	21	566	1.53E+15	21.2	freerunning	0
13	20/01/2022 17:00	09/02/2022 16:54	F	A	21	566	1.53E+15		dead
14	20/01/2022 17:00	09/02/2022 16:54	F	A	21	566	1.53E+15		dead
15	20/01/2022 17:00	09/02/2022 16:54	F	A	21	566	1.53E+15	20.9	freerunning	0
16	20/01/2022 17:00	09/02/2022 16:54	F	A	21	566	1.53E+15	25.4	freerunning	0
17	20/01/2022 17:00	09/02/2022 16:54	F	A	21	566	1.53E+15		freerunning	0
18	20/01/2022 17:00	09/02/2022 16:54	F	A	21	566	1.53E+15		arrhythmic
19	20/01/2022 17:00	09/02/2022 16:54	F	A	21	566	1.53E+15		dead
20	20/01/2022 17:00	09/02/2022 16:54	F	A	21	566	1.53E+15		dead
21	20/01/2022 17:00	09/02/2022 16:54	F	A	21	566	1.53E+15		arrhythmic
22	20/01/2022 17:00	09/02/2022 16:54	F	A	21	566	1.53E+15		dead
23	20/01/2022 17:00	09/02/2022 16:54	F	A	21	566	1.53E+15		dead
24	20/01/2022 17:00	09/02/2022 16:54	F	A	21	566	1.53E+15		dead
25	20/01/2022 17:00	09/02/2022 16:54	F	A	21	566	1.53E+15		arrhythmic
26	20/01/2022 17:00	09/02/2022 16:54	F	A	21	566	1.53E+15		dead
27	20/01/2022 17:00	09/02/2022 16:54	F	A	21	566	1.53E+15		dead
28	20/01/2022 17:00	09/02/2022 16:54	F	A	21	566	1.53E+15		dead
29	20/01/2022 17:00	09/02/2022 16:54	F	A	21	566	1.53E+15		dead
30	20/01/2022 17:00	09/02/2022 16:54	F	A	21	566	1.53E+15		dead
31	20/01/2022 17:00	09/02/2022 16:54	F	A	21	566	1.53E+15		arrhythmic
32	20/01/2022 17:00	09/02/2022 16:54	F	A	21	566	1.53E+15		dead
1	20/01/2022 17:00	09/02/2022 16:54	F	A	21	590	1.75E+15		dead
2	20/01/2022 17:00	09/02/2022 16:54	F	A	21	590	1.75E+15		dead
3	20/01/2022 17:00	09/02/2022 16:54	F	A	21	590	1.75E+15	21.2	arrhythmic
4	20/01/2022 17:00	09/02/2022 16:54	F	A	21	590	1.75E+15	21.2	entrained	1
5	20/01/2022 17:00	09/02/2022 16:54	F	A	21	590	1.75E+15		arrhythmic
6	20/01/2022 17:00	09/02/2022 16:54	F	A	21	590	1.75E+15		dead
7	20/01/2022 17:00	09/02/2022 16:54	F	A	21	590	1.75E+15		dead
8	20/01/2022 17:00	09/02/2022 16:54	F	A	21	590	1.75E+15	21.2	entrained	1
9	20/01/2022 17:00	09/02/2022 16:54	F	A	21	590	1.75E+15		freerunning	0
10	20/01/2022 17:00	09/02/2022 16:54	F	A	21	590	1.75E+15		freerunning	0
11	20/01/2022 17:00	09/02/2022 16:54	F	A	21	590	1.75E+15		entrained	1
12	20/01/2022 17:00	09/02/2022 16:54	F	A	21	590	1.75E+15	21.7	entrained	1
13	20/01/2022 17:00	09/02/2022 16:54	F	A	21	590	1.75E+15		dead
14	20/01/2022 17:00	09/02/2022 16:54	F	A	21	590	1.75E+15		dead
15	20/01/2022 17:00	09/02/2022 16:54	F	A	21	590	1.75E+15		dead
16	20/01/2022 17:00	09/02/2022 16:54	F	A	21	590	1.75E+15		arrhythmic
17	20/01/2022 17:00	09/02/2022 16:54	F	A	21	590	1.75E+15		dead
18	20/01/2022 17:00	09/02/2022 16:54	F	A	21	590	1.75E+15		dead
19	20/01/2022 17:00	09/02/2022 16:54	F	A	21	590	1.75E+15	20.9	entrained	1
20	20/01/2022 17:00	09/02/2022 16:54	F	A	21	590	1.75E+15	21.2	entrained	1
21	20/01/2022 17:00	09/02/2022 16:54	F	A	21	590	1.75E+15	21.2	freerunning	0
22	20/01/2022 17:00	09/02/2022 16:54	F	A	21	590	1.75E+15		arrhythmic
23	20/01/2022 17:00	09/02/2022 16:54	F	A	21	590	1.75E+15		dead
24	20/01/2022 17:00	09/02/2022 16:54	F	A	21	590	1.75E+15		freerunning	0
25	20/01/2022 17:00	09/02/2022 16:54	F	A	21	590	1.75E+15	20.9	entrained	1
26	20/01/2022 17:00	09/02/2022 16:54	F	A	21	590	1.75E+15	21.2	entrained	1
27	20/01/2022 17:00	09/02/2022 16:54	F	A	21	590	1.75E+15	20.9	entrained	1
28	20/01/2022 17:00	09/02/2022 16:54	F	A	21	590	1.75E+15	20.9	entrained	1
29	20/01/2022 17:00	09/02/2022 16:54	F	A	21	590	1.75E+15		dead
30	20/01/2022 17:00	09/02/2022 16:54	F	A	21	590	1.75E+15	25.2	freerunning	0
31	20/01/2022 17:00	09/02/2022 16:54	F	A	21	590	1.75E+15		freerunning	0
32	20/01/2022 17:00	09/02/2022 16:54	F	A	21	590	1.75E+15		freerunning	0
1	20/01/2022 17:00	09/02/2022 16:54	F	A	21	617	5.20E+13		dead
2	20/01/2022 17:00	09/02/2022 16:54	F	A	21	617	5.20E+13		dead
3	20/01/2022 17:00	09/02/2022 16:54	F	A	21	617	5.20E+13		arrhythmic
4	20/01/2022 17:00	09/02/2022 16:54	F	A	21	617	5.20E+13		entrained	1
5	20/01/2022 17:00	09/02/2022 16:54	F	A	21	617	5.20E+13	21.4	freerunning	0
6	20/01/2022 17:00	09/02/2022 16:54	F	A	21	617	5.20E+13		dead
7	20/01/2022 17:00	09/02/2022 16:54	F	A	21	617	5.20E+13	20.9	entrained	1
8	20/01/2022 17:00	09/02/2022 16:54	F	A	21	617	5.20E+13	21.4	entrained	1
9	20/01/2022 17:00	09/02/2022 16:54	F	A	21	617	5.20E+13	21.2	entrained	1
10	20/01/2022 17:00	09/02/2022 16:54	F	A	21	617	5.20E+13		dead
11	20/01/2022 17:00	09/02/2022 16:54	F	A	21	617	5.20E+13	21.2	entrained	1
12	20/01/2022 17:00	09/02/2022 16:54	F	A	21	617	5.20E+13		freerunning	0
13	20/01/2022 17:00	09/02/2022 16:54	F	A	21	617	5.20E+13		dead
14	20/01/2022 17:00	09/02/2022 16:54	F	A	21	617	5.20E+13		dead
15	20/01/2022 17:00	09/02/2022 16:54	F	A	21	617	5.20E+13	21.2	freerunning	0
16	20/01/2022 17:00	09/02/2022 16:54	F	A	21	617	5.20E+13		dead
17	20/01/2022 17:00	09/02/2022 16:54	F	A	21	617	5.20E+13		dead
18	20/01/2022 17:00	09/02/2022 16:54	F	A	21	617	5.20E+13	24.9	freerunning	0
19	20/01/2022 17:00	09/02/2022 16:54	F	A	21	617	5.20E+13	27.2	entrained	1
20	20/01/2022 17:00	09/02/2022 16:54	F	A	21	617	5.20E+13	20.9	freerunning	0
21	20/01/2022 17:00	09/02/2022 16:54	F	A	21	617	5.20E+13		dead
22	20/01/2022 17:00	09/02/2022 16:54	F	A	21	617	5.20E+13	23.9	freerunning	0
23	20/01/2022 17:00	09/02/2022 16:54	F	A	21	617	5.20E+13		dead
24	20/01/2022 17:00	09/02/2022 16:54	F	A	21	617	5.20E+13		arrhythmic
25	20/01/2022 17:00	09/02/2022 16:54	F	A	21	617	5.20E+13	20.9	freerunning	0
26	20/01/2022 17:00	09/02/2022 16:54	F	A	21	617	5.20E+13		dead
27	20/01/2022 17:00	09/02/2022 16:54	F	A	21	617	5.20E+13	21.2	entrained	1
28	20/01/2022 17:00	09/02/2022 16:54	F	A	21	617	5.20E+13		dead
29	20/01/2022 17:00	09/02/2022 16:54	F	A	21	617	5.20E+13		arrhythmic
30	20/01/2022 17:00	09/02/2022 16:54	F	A	21	617	5.20E+13		freerunning	0
31	20/01/2022 17:00	09/02/2022 16:54	F	A	21	617	5.20E+13		arrhythmic
32	20/01/2022 17:00	09/02/2022 16:54	F	A	21	617	5.20E+13		arrhythmic
1	20/01/2022 17:00	09/02/2022 16:54	F	A	21	625	4.40E+13		dead
2	20/01/2022 17:00	09/02/2022 16:54	F	A	21	625	4.40E+13		dead
3	20/01/2022 17:00	09/02/2022 16:54	F	A	21	625	4.40E+13		dead
4	20/01/2022 17:00	09/02/2022 16:54	F	A	21	625	4.40E+13		dead
5	20/01/2022 17:00	09/02/2022 16:54	F	A	21	625	4.40E+13		dead
6	20/01/2022 17:00	09/02/2022 16:54	F	A	21	625	4.40E+13		freerunning	0
7	20/01/2022 17:00	09/02/2022 16:54	F	A	21	625	4.40E+13	21.2	dead
8	20/01/2022 17:00	09/02/2022 16:54	F	A	21	625	4.40E+13	21.2	arrhythmic
9	20/01/2022 17:00	09/02/2022 16:54	F	A	21	625	4.40E+13		dead
10	20/01/2022 17:00	09/02/2022 16:54	F	A	21	625	4.40E+13		arrhythmic
11	20/01/2022 17:00	09/02/2022 16:54	F	A	21	625	4.40E+13		arrhythmic
12	20/01/2022 17:00	09/02/2022 16:54	F	A	21	625	4.40E+13	20.9	entrained	1
13	20/01/2022 17:00	09/02/2022 16:54	F	A	21	625	4.40E+13	21.2	freerunning	0
14	20/01/2022 17:00	09/02/2022 16:54	F	A	21	625	4.40E+13	20.9	freerunning	0
15	20/01/2022 17:00	09/02/2022 16:54	F	A	21	625	4.40E+13		arrhythmic
16	20/01/2022 17:00	09/02/2022 16:54	F	A	21	625	4.40E+13		entrained	1
17	20/01/2022 17:00	09/02/2022 16:54	F	A	21	625	4.40E+13		entrained	1
18	20/01/2022 17:00	09/02/2022 16:54	F	A	21	625	4.40E+13		dead
19	20/01/2022 17:00	09/02/2022 16:54	F	A	21	625	4.40E+13		entrained	1
20	20/01/2022 17:00	09/02/2022 16:54	F	A	21	625	4.40E+13	21.2	freerunning	0
21	20/01/2022 17:00	09/02/2022 16:54	F	A	21	625	4.40E+13	21.2	freerunning	0
22	20/01/2022 17:00	09/02/2022 16:54	F	A	21	625	4.40E+13		arrhythmic
23	20/01/2022 17:00	09/02/2022 16:54	F	A	21	625	4.40E+13		arrhythmic
24	20/01/2022 17:00	09/02/2022 16:54	F	A	21	625	4.40E+13	26.7	freerunning	0
25	20/01/2022 17:00	09/02/2022 16:54	F	A	21	625	4.40E+13		entrained	1
26	20/01/2022 17:00	09/02/2022 16:54	F	A	21	625	4.40E+13		freerunning	0
27	20/01/2022 17:00	09/02/2022 16:54	F	A	21	625	4.40E+13	25.9	freerunning	0
28	20/01/2022 17:00	09/02/2022 16:54	F	A	21	625	4.40E+13		dead
29	20/01/2022 17:00	09/02/2022 16:54	F	A	21	625	4.40E+13		dead
30	20/01/2022 17:00	09/02/2022 16:54	F	A	21	625	4.40E+13		freerunning	0
31	20/01/2022 17:00	09/02/2022 16:54	F	A	21	625	4.40E+13		dead
32	20/01/2022 17:00	09/02/2022 16:54	F	A	21	625	4.40E+13		dead
1	20/01/2022 17:00	09/02/2022 16:54	F	A	21	656	1.45E+14	21.4	entrained	1
2	20/01/2022 17:00	09/02/2022 16:54	F	A	21	656	1.45E+14		dead
3	20/01/2022 17:00	09/02/2022 16:54	F	A	21	656	1.45E+14		entrained	1
4	20/01/2022 17:00	09/02/2022 16:54	F	A	21	656	1.45E+14	20.9	freerunning	0
5	20/01/2022 17:00	09/02/2022 16:54	F	A	21	656	1.45E+14		freerunning	0
6	20/01/2022 17:00	09/02/2022 16:54	F	A	21	656	1.45E+14		dead
7	20/01/2022 17:00	09/02/2022 16:54	F	A	21	656	1.45E+14	21.2	entrained	1
8	20/01/2022 17:00	09/02/2022 16:54	F	A	21	656	1.45E+14		dead
9	20/01/2022 17:00	09/02/2022 16:54	F	A	21	656	1.45E+14		dead
10	20/01/2022 17:00	09/02/2022 16:54	F	A	21	656	1.45E+14		freerunning	0
11	20/01/2022 17:00	09/02/2022 16:54	F	A	21	656	1.45E+14		dead
12	20/01/2022 17:00	09/02/2022 16:54	F	A	21	656	1.45E+14		dead
13	20/01/2022 17:00	09/02/2022 16:54	F	A	21	656	1.45E+14		arrhythmic
14	20/01/2022 17:00	09/02/2022 16:54	F	A	21	656	1.45E+14		dead
15	20/01/2022 17:00	09/02/2022 16:54	F	A	21	656	1.45E+14		dead
16	20/01/2022 17:00	09/02/2022 16:54	F	A	21	656	1.45E+14		dead
17	20/01/2022 17:00	09/02/2022 16:54	F	A	21	656	1.45E+14		arrhythmic
18	20/01/2022 17:00	09/02/2022 16:54	F	A	21	656	1.45E+14		arrhythmic
19	20/01/2022 17:00	09/02/2022 16:54	F	A	21	656	1.45E+14	20.9	freerunning	0
20	20/01/2022 17:00	09/02/2022 16:54	F	A	21	656	1.45E+14		dead
21	20/01/2022 17:00	09/02/2022 16:54	F	A	21	656	1.45E+14	21.2	freerunning	0
22	20/01/2022 17:00	09/02/2022 16:54	F	A	21	656	1.45E+14		arrhythmic
23	20/01/2022 17:00	09/02/2022 16:54	F	A	21	656	1.45E+14		dead
24	20/01/2022 17:00	09/02/2022 16:54	F	A	21	656	1.45E+14		freerunning	0
25	20/01/2022 17:00	09/02/2022 16:54	F	A	21	656	1.45E+14		entrained	1
26	20/01/2022 17:00	09/02/2022 16:54	F	A	21	656	1.45E+14		arrhythmic
27	20/01/2022 17:00	09/02/2022 16:54	F	A	21	656	1.45E+14	24.7	freerunning	0
28	20/01/2022 17:00	09/02/2022 16:54	F	A	21	656	1.45E+14		dead
29	20/01/2022 17:00	09/02/2022 16:54	F	A	21	656	1.45E+14		dead
30	20/01/2022 17:00	09/02/2022 16:54	F	A	21	656	1.45E+14	24.9	freerunning	0
31	20/01/2022 17:00	09/02/2022 16:54	F	A	21	656	1.45E+14		arrhythmic
32	20/01/2022 17:00	09/02/2022 16:54	F	A	21	656	1.45E+14		entrained	1
1	09/02/2022 18:00	03/03/2022 18:00	F	A	21	455	2.52E+14		freerunning	0
2	09/02/2022 18:00	03/03/2022 18:00	F	A	21	455	2.52E+14		dead
3	09/02/2022 18:00	03/03/2022 18:00	F	A	21	455	2.52E+14	21.2	freerunning	0
4	09/02/2022 18:00	03/03/2022 18:00	F	A	21	455	2.52E+14		dead
5	09/02/2022 18:00	03/03/2022 18:00	F	A	21	455	2.52E+14	20.9	entrained	1
6	09/02/2022 18:00	03/03/2022 18:00	F	A	21	455	2.52E+14		dead
7	09/02/2022 18:00	03/03/2022 18:00	F	A	21	455	2.52E+14	21.2	entrained	1
8	09/02/2022 18:00	03/03/2022 18:00	F	A	21	455	2.52E+14	21.2	entrained	1
9	09/02/2022 18:00	03/03/2022 18:00	F	A	21	455	2.52E+14	21.2	entrained	1
10	09/02/2022 18:00	03/03/2022 18:00	F	A	21	455	2.52E+14	20.9	arrhythmic
11	09/02/2022 18:00	03/03/2022 18:00	F	A	21	455	2.52E+14		dead
12	09/02/2022 18:00	03/03/2022 18:00	F	A	21	455	2.52E+14	21.4	freerunning	0
13	09/02/2022 18:00	03/03/2022 18:00	F	A	21	455	2.52E+14		freerunning	0
14	09/02/2022 18:00	03/03/2022 18:00	F	A	21	455	2.52E+14	21.2	freerunning	0
15	09/02/2022 18:00	03/03/2022 18:00	F	A	21	455	2.52E+14	20.9	entrained	1
16	09/02/2022 18:00	03/03/2022 18:00	F	A	21	455	2.52E+14	20.9	entrained	1
17	09/02/2022 18:00	03/03/2022 18:00	F	A	21	455	2.52E+14	20.9	entrained	1
18	09/02/2022 18:00	03/03/2022 18:00	F	A	21	455	2.52E+14	21.2	entrained	1
19	09/02/2022 18:00	03/03/2022 18:00	F	A	21	455	2.52E+14		dead
20	09/02/2022 18:00	03/03/2022 18:00	F	A	21	455	2.52E+14	21.2	freerunning	0
21	09/02/2022 18:00	03/03/2022 18:00	F	A	21	455	2.52E+14	21.2	entrained	1
22	09/02/2022 18:00	03/03/2022 18:00	F	A	21	455	2.52E+14	20.9	dead
23	09/02/2022 18:00	03/03/2022 18:00	F	A	21	455	2.52E+14		freerunning	0
24	09/02/2022 18:00	03/03/2022 18:00	F	A	21	455	2.52E+14	21.2	entrained	1
25	09/02/2022 18:00	03/03/2022 18:00	F	A	21	455	2.52E+14	20.9	entrained	1
26	09/02/2022 18:00	03/03/2022 18:00	F	A	21	455	2.52E+14	20.9	freerunning	0
27	09/02/2022 18:00	03/03/2022 18:00	F	A	21	455	2.52E+14		dead
28	09/02/2022 18:00	03/03/2022 18:00	F	A	21	455	2.52E+14	21.2	freerunning	0
29	09/02/2022 18:00	03/03/2022 18:00	F	A	21	455	2.52E+14	21.4	dead
30	09/02/2022 18:00	03/03/2022 18:00	F	A	21	455	2.52E+14		freerunning	0
31	09/02/2022 18:00	03/03/2022 18:00	F	A	21	455	2.52E+14	20.9	arrhythmic
32	09/02/2022 18:00	03/03/2022 18:00	F	A	21	455	2.52E+14		arrhythmic
1	09/02/2022 18:00	03/03/2022 18:00	F	A	21	470	1.85E+14		dead
2	09/02/2022 18:00	03/03/2022 18:00	F	A	21	470	1.85E+14	20.9	entrained	1
3	09/02/2022 18:00	03/03/2022 18:00	F	A	21	470	1.85E+14	22.2	entrained	1
4	09/02/2022 18:00	03/03/2022 18:00	F	A	21	470	1.85E+14		dead
5	09/02/2022 18:00	03/03/2022 18:00	F	A	21	470	1.85E+14	20.9	entrained	1
6	09/02/2022 18:00	03/03/2022 18:00	F	A	21	470	1.85E+14		dead
7	09/02/2022 18:00	03/03/2022 18:00	F	A	21	470	1.85E+14	20.9	entrained	1
8	09/02/2022 18:00	03/03/2022 18:00	F	A	21	470	1.85E+14	20.9	entrained	1
9	09/02/2022 18:00	03/03/2022 18:00	F	A	21	470	1.85E+14		dead
10	09/02/2022 18:00	03/03/2022 18:00	F	A	21	470	1.85E+14	21.2	entrained	1
11	09/02/2022 18:00	03/03/2022 18:00	F	A	21	470	1.85E+14	21.2	entrained	1
12	09/02/2022 18:00	03/03/2022 18:00	F	A	21	470	1.85E+14	21.4	dead
13	09/02/2022 18:00	03/03/2022 18:00	F	A	21	470	1.85E+14	21.2	entrained	1
14	09/02/2022 18:00	03/03/2022 18:00	F	A	21	470	1.85E+14		entrained	1
15	09/02/2022 18:00	03/03/2022 18:00	F	A	21	470	1.85E+14		dead
16	09/02/2022 18:00	03/03/2022 18:00	F	A	21	470	1.85E+14		dead
17	09/02/2022 18:00	03/03/2022 18:00	F	A	21	470	1.85E+14	23.4	freerunning	0
18	09/02/2022 18:00	03/03/2022 18:00	F	A	21	470	1.85E+14	21.2	entrained	1
19	09/02/2022 18:00	03/03/2022 18:00	F	A	21	470	1.85E+14	21.2	entrained	1
20	09/02/2022 18:00	03/03/2022 18:00	F	A	21	470	1.85E+14	24.7	freerunning	0
21	09/02/2022 18:00	03/03/2022 18:00	F	A	21	470	1.85E+14		entrained	1
22	09/02/2022 18:00	03/03/2022 18:00	F	A	21	470	1.85E+14	20.9	entrained	1
23	09/02/2022 18:00	03/03/2022 18:00	F	A	21	470	1.85E+14		entrained	1
24	09/02/2022 18:00	03/03/2022 18:00	F	A	21	470	1.85E+14	21.4	freerunning	0
25	09/02/2022 18:00	03/03/2022 18:00	F	A	21	470	1.85E+14		arrhythmic
26	09/02/2022 18:00	03/03/2022 18:00	F	A	21	470	1.85E+14		entrained	1
27	09/02/2022 18:00	03/03/2022 18:00	F	A	21	470	1.85E+14	21.2	entrained	1
28	09/02/2022 18:00	03/03/2022 18:00	F	A	21	470	1.85E+14	25.7	freerunning	0
29	09/02/2022 18:00	03/03/2022 18:00	F	A	21	470	1.85E+14	21.4	entrained	1
30	09/02/2022 18:00	03/03/2022 18:00	F	A	21	470	1.85E+14	21.7	entrained	1
31	09/02/2022 18:00	03/03/2022 18:00	F	A	21	470	1.85E+14		entrained	1
32	09/02/2022 18:00	03/03/2022 18:00	F	A	21	470	1.85E+14	20.9	entrained	1
1	09/02/2022 18:00	03/03/2022 18:00	F	A	21	505	1.25E+14	21.2	freerunning	0
2	09/02/2022 18:00	03/03/2022 18:00	F	A	21	505	1.25E+14	20.9	entrained	1
3	09/02/2022 18:00	03/03/2022 18:00	F	A	21	505	1.25E+14		dead
4	09/02/2022 18:00	03/03/2022 18:00	F	A	21	505	1.25E+14	20.9	entrained	1
5	09/02/2022 18:00	03/03/2022 18:00	F	A	21	505	1.25E+14		arrhythmic
6	09/02/2022 18:00	03/03/2022 18:00	F	A	21	505	1.25E+14		dead
7	09/02/2022 18:00	03/03/2022 18:00	F	A	21	505	1.25E+14	20.9	entrained	1
8	09/02/2022 18:00	03/03/2022 18:00	F	A	21	505	1.25E+14		dead
9	09/02/2022 18:00	03/03/2022 18:00	F	A	21	505	1.25E+14	24.7	freerunning	0
10	09/02/2022 18:00	03/03/2022 18:00	F	A	21	505	1.25E+14		arrhythmic
11	09/02/2022 18:00	03/03/2022 18:00	F	A	21	505	1.25E+14	20.9	dead
12	09/02/2022 18:00	03/03/2022 18:00	F	A	21	505	1.25E+14	21.2	freerunning	0
13	09/02/2022 18:00	03/03/2022 18:00	F	A	21	505	1.25E+14	20.9	entrained	1
14	09/02/2022 18:00	03/03/2022 18:00	F	A	21	505	1.25E+14	20.9	entrained	1
15	09/02/2022 18:00	03/03/2022 18:00	F	A	21	505	1.25E+14	21.2	entrained	1
16	09/02/2022 18:00	03/03/2022 18:00	F	A	21	505	1.25E+14		freerunning	0
17	09/02/2022 18:00	03/03/2022 18:00	F	A	21	505	1.25E+14	20.9	arrhythmic
18	09/02/2022 18:00	03/03/2022 18:00	F	A	21	505	1.25E+14		dead
19	09/02/2022 18:00	03/03/2022 18:00	F	A	21	505	1.25E+14		arrhythmic
20	09/02/2022 18:00	03/03/2022 18:00	F	A	21	505	1.25E+14		entrained	1
21	09/02/2022 18:00	03/03/2022 18:00	F	A	21	505	1.25E+14	24.4	freerunning	0
22	09/02/2022 18:00	03/03/2022 18:00	F	A	21	505	1.25E+14		dead
23	09/02/2022 18:00	03/03/2022 18:00	F	A	21	505	1.25E+14	31.4	entrained	1
24	09/02/2022 18:00	03/03/2022 18:00	F	A	21	505	1.25E+14	21.2	entrained	1
25	09/02/2022 18:00	03/03/2022 18:00	F	A	21	505	1.25E+14	20.9	freerunning	0
26	09/02/2022 18:00	03/03/2022 18:00	F	A	21	505	1.25E+14	20.9	dead
27	09/02/2022 18:00	03/03/2022 18:00	F	A	21	505	1.25E+14	20.9	entrained	1
28	09/02/2022 18:00	03/03/2022 18:00	F	A	21	505	1.25E+14	23.2	freerunning	0
29	09/02/2022 18:00	03/03/2022 18:00	F	A	21	505	1.25E+14		dead
30	09/02/2022 18:00	03/03/2022 18:00	F	A	21	505	1.25E+14	21.2	dead
31	09/02/2022 18:00	03/03/2022 18:00	F	A	21	505	1.25E+14	21.2	entrained	1
32	09/02/2022 18:00	03/03/2022 18:00	F	A	21	505	1.25E+14	20.9	arrhythmic
1	09/02/2022 18:00	03/03/2022 18:00	F	A	21	528	1.79E+14		entrained	1
2	09/02/2022 18:00	03/03/2022 18:00	F	A	21	528	1.79E+14		dead
3	09/02/2022 18:00	03/03/2022 18:00	F	A	21	528	1.79E+14	20.9	entrained	1
4	09/02/2022 18:00	03/03/2022 18:00	F	A	21	528	1.79E+14	20.9	entrained	1
5	09/02/2022 18:00	03/03/2022 18:00	F	A	21	528	1.79E+14	20.9	entrained	1
6	09/02/2022 18:00	03/03/2022 18:00	F	A	21	528	1.79E+14	21.2	entrained	1
7	09/02/2022 18:00	03/03/2022 18:00	F	A	21	528	1.79E+14	21.2	entrained	1
8	09/02/2022 18:00	03/03/2022 18:00	F	A	21	528	1.79E+14		entrained	1
9	09/02/2022 18:00	03/03/2022 18:00	F	A	21	528	1.79E+14		dead
10	09/02/2022 18:00	03/03/2022 18:00	F	A	21	528	1.79E+14		freerunning	0
11	09/02/2022 18:00	03/03/2022 18:00	F	A	21	528	1.79E+14	20.9	entrained	1
12	09/02/2022 18:00	03/03/2022 18:00	F	A	21	528	1.79E+14	21.2	entrained	1
13	09/02/2022 18:00	03/03/2022 18:00	F	A	21	528	1.79E+14	21.2	entrained	1
14	09/02/2022 18:00	03/03/2022 18:00	F	A	21	528	1.79E+14	21.2	arrhythmic
15	09/02/2022 18:00	03/03/2022 18:00	F	A	21	528	1.79E+14		dead
16	09/02/2022 18:00	03/03/2022 18:00	F	A	21	528	1.79E+14	21.2	entrained	1
17	09/02/2022 18:00	03/03/2022 18:00	F	A	21	528	1.79E+14	20.9	entrained	1
18	09/02/2022 18:00	03/03/2022 18:00	F	A	21	528	1.79E+14	23.9	freerunning	0
19	09/02/2022 18:00	03/03/2022 18:00	F	A	21	528	1.79E+14	20.9	entrained	1
20	09/02/2022 18:00	03/03/2022 18:00	F	A	21	528	1.79E+14	20.9	entrained	1
21	09/02/2022 18:00	03/03/2022 18:00	F	A	21	528	1.79E+14	21.9	entrained	1
22	09/02/2022 18:00	03/03/2022 18:00	F	A	21	528	1.79E+14	21.2	freerunning	0
23	09/02/2022 18:00	03/03/2022 18:00	F	A	21	528	1.79E+14		dead
24	09/02/2022 18:00	03/03/2022 18:00	F	A	21	528	1.79E+14		dead
25	09/02/2022 18:00	03/03/2022 18:00	F	A	21	528	1.79E+14	20.9	freerunning	0
26	09/02/2022 18:00	03/03/2022 18:00	F	A	21	528	1.79E+14	20.9	entrained	1
27	09/02/2022 18:00	03/03/2022 18:00	F	A	21	528	1.79E+14	20.9	freerunning	0
28	09/02/2022 18:00	03/03/2022 18:00	F	A	21	528	1.79E+14	21.2	freerunning	0
29	09/02/2022 18:00	03/03/2022 18:00	F	A	21	528	1.79E+14	21.2	entrained	1
30	09/02/2022 18:00	03/03/2022 18:00	F	A	21	528	1.79E+14	20.9	freerunning	0
31	09/02/2022 18:00	03/03/2022 18:00	F	A	21	528	1.79E+14	23.9	freerunning	0
32	09/02/2022 18:00	03/03/2022 18:00	F	A	21	528	1.79E+14		arrhythmic
1	09/02/2022 18:00	03/03/2022 18:00	F	A	21	566	3.76E+13	20.9	entrained	1
2	09/02/2022 18:00	03/03/2022 18:00	F	A	21	566	3.76E+13	21.2	entrained	1
3	09/02/2022 18:00	03/03/2022 18:00	F	A	21	566	3.76E+13	20.9	entrained	1
4	09/02/2022 18:00	03/03/2022 18:00	F	A	21	566	3.76E+13	20.9	entrained	1
5	09/02/2022 18:00	03/03/2022 18:00	F	A	21	566	3.76E+13	20.9	freerunning	0
6	09/02/2022 18:00	03/03/2022 18:00	F	A	21	566	3.76E+13		dead
7	09/02/2022 18:00	03/03/2022 18:00	F	A	21	566	3.76E+13	20.9	entrained	1
8	09/02/2022 18:00	03/03/2022 18:00	F	A	21	566	3.76E+13	20.9	arrhythmic
9	09/02/2022 18:00	03/03/2022 18:00	F	A	21	566	3.76E+13	21.2	freerunning	0
10	09/02/2022 18:00	03/03/2022 18:00	F	A	21	566	3.76E+13	21.2	entrained	1
11	09/02/2022 18:00	03/03/2022 18:00	F	A	21	566	3.76E+13	21.4	dead
12	09/02/2022 18:00	03/03/2022 18:00	F	A	21	566	3.76E+13		freerunning	0
13	09/02/2022 18:00	03/03/2022 18:00	F	A	21	566	3.76E+13	21.2	freerunning	0
14	09/02/2022 18:00	03/03/2022 18:00	F	A	21	566	3.76E+13	20.9	entrained	1
15	09/02/2022 18:00	03/03/2022 18:00	F	A	21	566	3.76E+13	21.2	entrained	1
16	09/02/2022 18:00	03/03/2022 18:00	F	A	21	566	3.76E+13	21.2	entrained	1
17	09/02/2022 18:00	03/03/2022 18:00	F	A	21	566	3.76E+13		dead
18	09/02/2022 18:00	03/03/2022 18:00	F	A	21	566	3.76E+13	20.9	entrained	1
19	09/02/2022 18:00	03/03/2022 18:00	F	A	21	566	3.76E+13	21.2	entrained	1
20	09/02/2022 18:00	03/03/2022 18:00	F	A	21	566	3.76E+13		dead
21	09/02/2022 18:00	03/03/2022 18:00	F	A	21	566	3.76E+13	21.2	freerunning	0
22	09/02/2022 18:00	03/03/2022 18:00	F	A	21	566	3.76E+13		dead
23	09/02/2022 18:00	03/03/2022 18:00	F	A	21	566	3.76E+13	21.2	entrained	1
24	09/02/2022 18:00	03/03/2022 18:00	F	A	21	566	3.76E+13	20.9	freerunning	0
25	09/02/2022 18:00	03/03/2022 18:00	F	A	21	566	3.76E+13	20.9	entrained	1
26	09/02/2022 18:00	03/03/2022 18:00	F	A	21	566	3.76E+13		arrhythmic
27	09/02/2022 18:00	03/03/2022 18:00	F	A	21	566	3.76E+13	20.9	arrhythmic
28	09/02/2022 18:00	03/03/2022 18:00	F	A	21	566	3.76E+13	20.9	entrained	1
29	09/02/2022 18:00	03/03/2022 18:00	F	A	21	566	3.76E+13	23.9	freerunning	0
30	09/02/2022 18:00	03/03/2022 18:00	F	A	21	566	3.76E+13	20.9	freerunning	0
31	09/02/2022 18:00	03/03/2022 18:00	F	A	21	566	3.76E+13	20.9	entrained	1
32	09/02/2022 18:00	03/03/2022 18:00	F	A	21	566	3.76E+13	21.2	freerunning	0
1	09/02/2022 18:00	03/03/2022 18:00	F	A	21	590	5.10E+13		arrhythmic
2	09/02/2022 18:00	03/03/2022 18:00	F	A	21	590	5.10E+13	20.9	entrained	1
3	09/02/2022 18:00	03/03/2022 18:00	F	A	21	590	5.10E+13	20.9	entrained	1
4	09/02/2022 18:00	03/03/2022 18:00	F	A	21	590	5.10E+13		dead
5	09/02/2022 18:00	03/03/2022 18:00	F	A	21	590	5.10E+13	21.2	entrained	1
6	09/02/2022 18:00	03/03/2022 18:00	F	A	21	590	5.10E+13		dead
7	09/02/2022 18:00	03/03/2022 18:00	F	A	21	590	5.10E+13	21.2	entrained	1
8	09/02/2022 18:00	03/03/2022 18:00	F	A	21	590	5.10E+13		dead
9	09/02/2022 18:00	03/03/2022 18:00	F	A	21	590	5.10E+13		dead
10	09/02/2022 18:00	03/03/2022 18:00	F	A	21	590	5.10E+13	20.9	entrained	1
11	09/02/2022 18:00	03/03/2022 18:00	F	A	21	590	5.10E+13		arrhythmic
12	09/02/2022 18:00	03/03/2022 18:00	F	A	21	590	5.10E+13	20.9	entrained	1
13	09/02/2022 18:00	03/03/2022 18:00	F	A	21	590	5.10E+13	20.9	entrained	1
14	09/02/2022 18:00	03/03/2022 18:00	F	A	21	590	5.10E+13	20.9	entrained	1
15	09/02/2022 18:00	03/03/2022 18:00	F	A	21	590	5.10E+13	20.9	entrained	1
16	09/02/2022 18:00	03/03/2022 18:00	F	A	21	590	5.10E+13	20.9	entrained	1
17	09/02/2022 18:00	03/03/2022 18:00	F	A	21	590	5.10E+13	21.2	freerunning	0
18	09/02/2022 18:00	03/03/2022 18:00	F	A	21	590	5.10E+13	20.9	freerunning	0
19	09/02/2022 18:00	03/03/2022 18:00	F	A	21	590	5.10E+13	21.2	freerunning	0
20	09/02/2022 18:00	03/03/2022 18:00	F	A	21	590	5.10E+13	20.9	entrained	1
21	09/02/2022 18:00	03/03/2022 18:00	F	A	21	590	5.10E+13		arrhythmic
22	09/02/2022 18:00	03/03/2022 18:00	F	A	21	590	5.10E+13	21.2	freerunning	0
23	09/02/2022 18:00	03/03/2022 18:00	F	A	21	590	5.10E+13	20.9	entrained	1
24	09/02/2022 18:00	03/03/2022 18:00	F	A	21	590	5.10E+13		arrhythmic
25	09/02/2022 18:00	03/03/2022 18:00	F	A	21	590	5.10E+13	20.9	entrained	1
26	09/02/2022 18:00	03/03/2022 18:00	F	A	21	590	5.10E+13		dead
27	09/02/2022 18:00	03/03/2022 18:00	F	A	21	590	5.10E+13		arrhythmic
28	09/02/2022 18:00	03/03/2022 18:00	F	A	21	590	5.10E+13		dead
29	09/02/2022 18:00	03/03/2022 18:00	F	A	21	590	5.10E+13		dead
30	09/02/2022 18:00	03/03/2022 18:00	F	A	21	590	5.10E+13		dead
31	09/02/2022 18:00	03/03/2022 18:00	F	A	21	590	5.10E+13	21.2	freerunning	0
32	09/02/2022 18:00	03/03/2022 18:00	F	A	21	590	5.10E+13	20.9	arrhythmic
1	09/02/2022 18:00	03/03/2022 18:00	F	A	21	617	2.78E+14	21.2	dead
2	09/02/2022 18:00	03/03/2022 18:00	F	A	21	617	2.78E+14		freerunning	0
3	09/02/2022 18:00	03/03/2022 18:00	F	A	21	617	2.78E+14	21.2	entrained	1
4	09/02/2022 18:00	03/03/2022 18:00	F	A	21	617	2.78E+14	21.2	freerunning	0
5	09/02/2022 18:00	03/03/2022 18:00	F	A	21	617	2.78E+14	20.9	entrained	1
6	09/02/2022 18:00	03/03/2022 18:00	F	A	21	617	2.78E+14		dead
7	09/02/2022 18:00	03/03/2022 18:00	F	A	21	617	2.78E+14		dead
8	09/02/2022 18:00	03/03/2022 18:00	F	A	21	617	2.78E+14	21.2	entrained	1
9	09/02/2022 18:00	03/03/2022 18:00	F	A	21	617	2.78E+14	20.9	entrained	1
10	09/02/2022 18:00	03/03/2022 18:00	F	A	21	617	2.78E+14		dead
11	09/02/2022 18:00	03/03/2022 18:00	F	A	21	617	2.78E+14	20.9	entrained	1
12	09/02/2022 18:00	03/03/2022 18:00	F	A	21	617	2.78E+14	20.9	entrained	1
13	09/02/2022 18:00	03/03/2022 18:00	F	A	21	617	2.78E+14	20.9	entrained	1
14	09/02/2022 18:00	03/03/2022 18:00	F	A	21	617	2.78E+14	21.2	freerunning	0
15	09/02/2022 18:00	03/03/2022 18:00	F	A	21	617	2.78E+14	20.9	entrained	1
16	09/02/2022 18:00	03/03/2022 18:00	F	A	21	617	2.78E+14		dead
17	09/02/2022 18:00	03/03/2022 18:00	F	A	21	617	2.78E+14	20.9	entrained	1
18	09/02/2022 18:00	03/03/2022 18:00	F	A	21	617	2.78E+14	20.9	entrained	1
19	09/02/2022 18:00	03/03/2022 18:00	F	A	21	617	2.78E+14	20.9	entrained	1
20	09/02/2022 18:00	03/03/2022 18:00	F	A	21	617	2.78E+14	20.9	entrained	1
21	09/02/2022 18:00	03/03/2022 18:00	F	A	21	617	2.78E+14	20.9	freerunning	0
22	09/02/2022 18:00	03/03/2022 18:00	F	A	21	617	2.78E+14	20..9	entrained	1
23	09/02/2022 18:00	03/03/2022 18:00	F	A	21	617	2.78E+14	20.9	entrained	1
24	09/02/2022 18:00	03/03/2022 18:00	F	A	21	617	2.78E+14		arrhythmic
25	09/02/2022 18:00	03/03/2022 18:00	F	A	21	617	2.78E+14	21.2	entrained	1
26	09/02/2022 18:00	03/03/2022 18:00	F	A	21	617	2.78E+14		entrained	1
27	09/02/2022 18:00	03/03/2022 18:00	F	A	21	617	2.78E+14	21.2	arrhythmic
28	09/02/2022 18:00	03/03/2022 18:00	F	A	21	617	2.78E+14	20.9	freerunning	0
29	09/02/2022 18:00	03/03/2022 18:00	F	A	21	617	2.78E+14	21.2	freerunning	0
30	09/02/2022 18:00	03/03/2022 18:00	F	A	21	617	2.78E+14	20.9	freerunning	0
31	09/02/2022 18:00	03/03/2022 18:00	F	A	21	617	2.78E+14	20.9	entrained	1
32	09/02/2022 18:00	03/03/2022 18:00	F	A	21	617	2.78E+14	21.4	entrained	1
1	09/02/2022 18:00	03/03/2022 18:00	F	A	21	625	2.11E+14		dead
2	09/02/2022 18:00	03/03/2022 18:00	F	A	21	625	2.11E+14	20.9	entrained	1
3	09/02/2022 18:00	03/03/2022 18:00	F	A	21	625	2.11E+14	20.9	entrained	1
4	09/02/2022 18:00	03/03/2022 18:00	F	A	21	625	2.11E+14	20.9	freerunning	0
5	09/02/2022 18:00	03/03/2022 18:00	F	A	21	625	2.11E+14	21.2	entrained	1
6	09/02/2022 18:00	03/03/2022 18:00	F	A	21	625	2.11E+14	21.2	entrained	1
7	09/02/2022 18:00	03/03/2022 18:00	F	A	21	625	2.11E+14		entrained	1
8	09/02/2022 18:00	03/03/2022 18:00	F	A	21	625	2.11E+14		dead
9	09/02/2022 18:00	03/03/2022 18:00	F	A	21	625	2.11E+14	20.9	entrained	1
10	09/02/2022 18:00	03/03/2022 18:00	F	A	21	625	2.11E+14	21.2	arrhythmic
11	09/02/2022 18:00	03/03/2022 18:00	F	A	21	625	2.11E+14	21.2	freerunning	0
12	09/02/2022 18:00	03/03/2022 18:00	F	A	21	625	2.11E+14	20.9	entrained	1
13	09/02/2022 18:00	03/03/2022 18:00	F	A	21	625	2.11E+14	21.4	arrhythmic
14	09/02/2022 18:00	03/03/2022 18:00	F	A	21	625	2.11E+14		dead
15	09/02/2022 18:00	03/03/2022 18:00	F	A	21	625	2.11E+14	20.9	entrained	1
16	09/02/2022 18:00	03/03/2022 18:00	F	A	21	625	2.11E+14	20.9	entrained	1
17	09/02/2022 18:00	03/03/2022 18:00	F	A	21	625	2.11E+14	20.9	entrained	1
18	09/02/2022 18:00	03/03/2022 18:00	F	A	21	625	2.11E+14	20.9	entrained	1
19	09/02/2022 18:00	03/03/2022 18:00	F	A	21	625	2.11E+14	21.2	dead
20	09/02/2022 18:00	03/03/2022 18:00	F	A	21	625	2.11E+14	21.2	freerunning	0
21	09/02/2022 18:00	03/03/2022 18:00	F	A	21	625	2.11E+14	20.9	entrained	1
22	09/02/2022 18:00	03/03/2022 18:00	F	A	21	625	2.11E+14	21.2	freerunning	0
23	09/02/2022 18:00	03/03/2022 18:00	F	A	21	625	2.11E+14		entrained	1
24	09/02/2022 18:00	03/03/2022 18:00	F	A	21	625	2.11E+14		entrained	1
25	09/02/2022 18:00	03/03/2022 18:00	F	A	21	625	2.11E+14	20.9	entrained	1
26	09/02/2022 18:00	03/03/2022 18:00	F	A	21	625	2.11E+14		dead
27	09/02/2022 18:00	03/03/2022 18:00	F	A	21	625	2.11E+14	20.9	freerunning	0
28	09/02/2022 18:00	03/03/2022 18:00	F	A	21	625	2.11E+14	20.9	freerunning	0
29	09/02/2022 18:00	03/03/2022 18:00	F	A	21	625	2.11E+14	21.9	dead
30	09/02/2022 18:00	03/03/2022 18:00	F	A	21	625	2.11E+14	20.9	entrained	1
31	09/02/2022 18:00	03/03/2022 18:00	F	A	21	625	2.11E+14	20.9	entrained	1
32	09/02/2022 18:00	03/03/2022 18:00	F	A	21	625	2.11E+14	21.2	freerunning	0
1	09/02/2022 18:00	03/03/2022 18:00	F	A	21	656	5.50E+14	20.9	freerunning	0
2	09/02/2022 18:00	03/03/2022 18:00	F	A	21	656	5.50E+14		arrhythmic
3	09/02/2022 18:00	03/03/2022 18:00	F	A	21	656	5.50E+14	20.7	arrhythmic
4	09/02/2022 18:00	03/03/2022 18:00	F	A	21	656	5.50E+14		dead
5	09/02/2022 18:00	03/03/2022 18:00	F	A	21	656	5.50E+14		dead
6	09/02/2022 18:00	03/03/2022 18:00	F	A	21	656	5.50E+14	20.9	freerunning	0
7	09/02/2022 18:00	03/03/2022 18:00	F	A	21	656	5.50E+14	21.2	entrained	1
8	09/02/2022 18:00	03/03/2022 18:00	F	A	21	656	5.50E+14	21.2	entrained	1
9	09/02/2022 18:00	03/03/2022 18:00	F	A	21	656	5.50E+14	20.9	freerunning	0
10	09/02/2022 18:00	03/03/2022 18:00	F	A	21	656	5.50E+14	20.9	freerunning	0
11	09/02/2022 18:00	03/03/2022 18:00	F	A	21	656	5.50E+14	20.9	freerunning	0
12	09/02/2022 18:00	03/03/2022 18:00	F	A	21	656	5.50E+14		dead
13	09/02/2022 18:00	03/03/2022 18:00	F	A	21	656	5.50E+14	23.2	freerunning	0
14	09/02/2022 18:00	03/03/2022 18:00	F	A	21	656	5.50E+14	20.9	freerunning	0
15	09/02/2022 18:00	03/03/2022 18:00	F	A	21	656	5.50E+14	20.9	entrained	1
16	09/02/2022 18:00	03/03/2022 18:00	F	A	21	656	5.50E+14	20.9	entrained	1
17	09/02/2022 18:00	03/03/2022 18:00	F	A	21	656	5.50E+14		dead
18	09/02/2022 18:00	03/03/2022 18:00	F	A	21	656	5.50E+14		dead
19	09/02/2022 18:00	03/03/2022 18:00	F	A	21	656	5.50E+14	21.2	entrained	1
20	09/02/2022 18:00	03/03/2022 18:00	F	A	21	656	5.50E+14	21.2	freerunning	0
21	09/02/2022 18:00	03/03/2022 18:00	F	A	21	656	5.50E+14	24.7	freerunning	0
22	09/02/2022 18:00	03/03/2022 18:00	F	A	21	656	5.50E+14		dead
23	09/02/2022 18:00	03/03/2022 18:00	F	A	21	656	5.50E+14	20.9	freerunning	0
24	09/02/2022 18:00	03/03/2022 18:00	F	A	21	656	5.50E+14	20.9	entrained	1
25	09/02/2022 18:00	03/03/2022 18:00	F	A	21	656	5.50E+14	21.2	freerunning	0
26	09/02/2022 18:00	03/03/2022 18:00	F	A	21	656	5.50E+14	20.9	entrained	1
27	09/02/2022 18:00	03/03/2022 18:00	F	A	21	656	5.50E+14	21.2	freerunning	0
28	09/02/2022 18:00	03/03/2022 18:00	F	A	21	656	5.50E+14		dead
29	09/02/2022 18:00	03/03/2022 18:00	F	A	21	656	5.50E+14		dead
30	09/02/2022 18:00	03/03/2022 18:00	F	A	21	656	5.50E+14		dead
31	09/02/2022 18:00	03/03/2022 18:00	F	A	21	656	5.50E+14	20.9	entrained	1
32	09/02/2022 18:00	03/03/2022 18:00	F	A	21	656	5.50E+14		dead
1	03/03/2022 21:00	24/03/2022 21:00	F	A	21	455	2.47E+15	20.9	entrained	1
2	03/03/2022 21:00	24/03/2022 21:00	F	A	21	455	2.47E+15	20.9	entrained	1
3	03/03/2022 21:00	24/03/2022 21:00	F	A	21	455	2.47E+15	20.9	entrained	1
4	03/03/2022 21:00	24/03/2022 21:00	F	A	21	455	2.47E+15		freerunning	0
5	03/03/2022 21:00	24/03/2022 21:00	F	A	21	455	2.47E+15		entrained	1
6	03/03/2022 21:00	24/03/2022 21:00	F	A	21	455	2.47E+15		dead
7	03/03/2022 21:00	24/03/2022 21:00	F	A	21	455	2.47E+15		entrained	1
8	03/03/2022 21:00	24/03/2022 21:00	F	A	21	455	2.47E+15	21.4	entrained	1
9	03/03/2022 21:00	24/03/2022 21:00	F	A	21	455	2.47E+15	20.9	entrained	1
10	03/03/2022 21:00	24/03/2022 21:00	F	A	21	455	2.47E+15	20.9	entrained	1
11	03/03/2022 21:00	24/03/2022 21:00	F	A	21	455	2.47E+15	26.2	freerunning	0
12	03/03/2022 21:00	24/03/2022 21:00	F	A	21	455	2.47E+15		freerunning	0
13	03/03/2022 21:00	24/03/2022 21:00	F	A	21	455	2.47E+15	21.2	freerunning	0
14	03/03/2022 21:00	24/03/2022 21:00	F	A	21	455	2.47E+15		arrhythmic
15	03/03/2022 21:00	24/03/2022 21:00	F	A	21	455	2.47E+15	21.2	entrained	1
16	03/03/2022 21:00	24/03/2022 21:00	F	A	21	455	2.47E+15		arrhythmic
17	03/03/2022 21:00	24/03/2022 21:00	F	A	21	455	2.47E+15	21.2	freerunning	0
18	03/03/2022 21:00	24/03/2022 21:00	F	A	21	455	2.47E+15	20.9	entrained	1
19	03/03/2022 21:00	24/03/2022 21:00	F	A	21	455	2.47E+15	24.4	freerunning	0
20	03/03/2022 21:00	24/03/2022 21:00	F	A	21	455	2.47E+15	21.4	entrained	1
21	03/03/2022 21:00	24/03/2022 21:00	F	A	21	455	2.47E+15	21.2	entrained	1
22	03/03/2022 21:00	24/03/2022 21:00	F	A	21	455	2.47E+15		dead
23	03/03/2022 21:00	24/03/2022 21:00	F	A	21	455	2.47E+15		dead
24	03/03/2022 21:00	24/03/2022 21:00	F	A	21	455	2.47E+15		dead
25	03/03/2022 21:00	24/03/2022 21:00	F	A	21	455	2.47E+15	21.2	freerunning	0
26	03/03/2022 21:00	24/03/2022 21:00	F	A	21	455	2.47E+15	21.2	entrained	1
27	03/03/2022 21:00	24/03/2022 21:00	F	A	21	455	2.47E+15		arrhythmic
28	03/03/2022 21:00	24/03/2022 21:00	F	A	21	455	2.47E+15		arrhythmic
29	03/03/2022 21:00	24/03/2022 21:00	F	A	21	455	2.47E+15	20.9	entrained	1
30	03/03/2022 21:00	24/03/2022 21:00	F	A	21	455	2.47E+15	21.2	entrained	1
31	03/03/2022 21:00	24/03/2022 21:00	F	A	21	455	2.47E+15		dead
32	03/03/2022 21:00	24/03/2022 21:00	F	A	21	455	2.47E+15		dead
1	03/03/2022 21:00	24/03/2022 21:00	F	A	21	470	2.36E+15	20.9	entrained	1
2	03/03/2022 21:00	24/03/2022 21:00	F	A	21	470	2.36E+15	21.2	entrained	1
3	03/03/2022 21:00	24/03/2022 21:00	F	A	21	470	2.36E+15	20.9	entrained	1
4	03/03/2022 21:00	24/03/2022 21:00	F	A	21	470	2.36E+15	20.9	entrained	1
5	03/03/2022 21:00	24/03/2022 21:00	F	A	21	470	2.36E+15	20.9	entrained	1
6	03/03/2022 21:00	24/03/2022 21:00	F	A	21	470	2.36E+15	21.2	freerunning	0
7	03/03/2022 21:00	24/03/2022 21:00	F	A	21	470	2.36E+15	21.2	entrained	1
8	03/03/2022 21:00	24/03/2022 21:00	F	A	21	470	2.36E+15		dead
9	03/03/2022 21:00	24/03/2022 21:00	F	A	21	470	2.36E+15		dead
10	03/03/2022 21:00	24/03/2022 21:00	F	A	21	470	2.36E+15	20.9	entrained	1
11	03/03/2022 21:00	24/03/2022 21:00	F	A	21	470	2.36E+15	21.2	entrained	1
12	03/03/2022 21:00	24/03/2022 21:00	F	A	21	470	2.36E+15	20.9	entrained	1
13	03/03/2022 21:00	24/03/2022 21:00	F	A	21	470	2.36E+15	20.9	entrained	1
14	03/03/2022 21:00	24/03/2022 21:00	F	A	21	470	2.36E+15	21.2	entrained	1
15	03/03/2022 21:00	24/03/2022 21:00	F	A	21	470	2.36E+15	20.9	entrained	1
16	03/03/2022 21:00	24/03/2022 21:00	F	A	21	470	2.36E+15		entrained	1
17	03/03/2022 21:00	24/03/2022 21:00	F	A	21	470	2.36E+15	26.2	freerunning	0
18	03/03/2022 21:00	24/03/2022 21:00	F	A	21	470	2.36E+15		freerunning	0
19	03/03/2022 21:00	24/03/2022 21:00	F	A	21	470	2.36E+15	21.2	entrained	1
20	03/03/2022 21:00	24/03/2022 21:00	F	A	21	470	2.36E+15	23.9	freerunning	0
21	03/03/2022 21:00	24/03/2022 21:00	F	A	21	470	2.36E+15	21.2	entrained	1
22	03/03/2022 21:00	24/03/2022 21:00	F	A	21	470	2.36E+15		arrhythmic
23	03/03/2022 21:00	24/03/2022 21:00	F	A	21	470	2.36E+15		arrhythmic
24	03/03/2022 21:00	24/03/2022 21:00	F	A	21	470	2.36E+15	21.4	freerunning	0
25	03/03/2022 21:00	24/03/2022 21:00	F	A	21	470	2.36E+15	21.4	entrained	1
26	03/03/2022 21:00	24/03/2022 21:00	F	A	21	470	2.36E+15	21.2	entrained	1
27	03/03/2022 21:00	24/03/2022 21:00	F	A	21	470	2.36E+15	23.9	freerunning	0
28	03/03/2022 21:00	24/03/2022 21:00	F	A	21	470	2.36E+15		arrhythmic
29	03/03/2022 21:00	24/03/2022 21:00	F	A	21	470	2.36E+15		arrhythmic
30	03/03/2022 21:00	24/03/2022 21:00	F	A	21	470	2.36E+15		arrhythmic
31	03/03/2022 21:00	24/03/2022 21:00	F	A	21	470	2.36E+15	25.7	freerunning	0
32	03/03/2022 21:00	24/03/2022 21:00	F	A	21	470	2.36E+15		arrhythmic
1	03/03/2022 21:00	24/03/2022 21:00	F	A	21	505	1.78E+15		freerunning	0
2	03/03/2022 21:00	24/03/2022 21:00	F	A	21	505	1.78E+15	24.7	freerunning	0
3	03/03/2022 21:00	24/03/2022 21:00	F	A	21	505	1.78E+15	25.2	freerunning	0
4	03/03/2022 21:00	24/03/2022 21:00	F	A	21	505	1.78E+15	20.9	entrained	1
5	03/03/2022 21:00	24/03/2022 21:00	F	A	21	505	1.78E+15	21.2	entrained	1
6	03/03/2022 21:00	24/03/2022 21:00	F	A	21	505	1.78E+15	21.2	freerunning	0
7	03/03/2022 21:00	24/03/2022 21:00	F	A	21	505	1.78E+15		entrained	1
8	03/03/2022 21:00	24/03/2022 21:00	F	A	21	505	1.78E+15	21.2	freerunning	0
9	03/03/2022 21:00	24/03/2022 21:00	F	A	21	505	1.78E+15	25.7	freerunning	0
10	03/03/2022 21:00	24/03/2022 21:00	F	A	21	505	1.78E+15		arrhythmic
11	03/03/2022 21:00	24/03/2022 21:00	F	A	21	505	1.78E+15	25.9	freerunning	0
12	03/03/2022 21:00	24/03/2022 21:00	F	A	21	505	1.78E+15	21.2	entrained	1
13	03/03/2022 21:00	24/03/2022 21:00	F	A	21	505	1.78E+15	21.2	freerunning	0
14	03/03/2022 21:00	24/03/2022 21:00	F	A	21	505	1.78E+15	20.9	entrained	1
15	03/03/2022 21:00	24/03/2022 21:00	F	A	21	505	1.78E+15	21.2	entrained	1
16	03/03/2022 21:00	24/03/2022 21:00	F	A	21	505	1.78E+15		arrhythmic
17	03/03/2022 21:00	24/03/2022 21:00	F	A	21	505	1.78E+15	24.7	freerunning	0
18	03/03/2022 21:00	24/03/2022 21:00	F	A	21	505	1.78E+15		freerunning	0
19	03/03/2022 21:00	24/03/2022 21:00	F	A	21	505	1.78E+15	21.2	entrained	1
20	03/03/2022 21:00	24/03/2022 21:00	F	A	21	505	1.78E+15		arrhythmic
21	03/03/2022 21:00	24/03/2022 21:00	F	A	21	505	1.78E+15	23.7	freerunning	0
22	03/03/2022 21:00	24/03/2022 21:00	F	A	21	505	1.78E+15		dead
23	03/03/2022 21:00	24/03/2022 21:00	F	A	21	505	1.78E+15	24.4	freerunning	0
24	03/03/2022 21:00	24/03/2022 21:00	F	A	21	505	1.78E+15	21.4	entrained	1
25	03/03/2022 21:00	24/03/2022 21:00	F	A	21	505	1.78E+15		arrhythmic
26	03/03/2022 21:00	24/03/2022 21:00	F	A	21	505	1.78E+15		dead
27	03/03/2022 21:00	24/03/2022 21:00	F	A	21	505	1.78E+15	20.9	entrained	1
28	03/03/2022 21:00	24/03/2022 21:00	F	A	21	505	1.78E+15		arrhythmic
29	03/03/2022 21:00	24/03/2022 21:00	F	A	21	505	1.78E+15	21.2	freerunning	0
30	03/03/2022 21:00	24/03/2022 21:00	F	A	21	505	1.78E+15		freerunning	0
31	03/03/2022 21:00	24/03/2022 21:00	F	A	21	505	1.78E+15		dead
32	03/03/2022 21:00	24/03/2022 21:00	F	A	21	505	1.78E+15	21.2	arrhythmic
1	03/03/2022 21:00	24/03/2022 21:00	F	A	21	528	1.67E+15		freerunning	0
2	03/03/2022 21:00	24/03/2022 21:00	F	A	21	528	1.67E+15	24.4	freerunning	0
3	03/03/2022 21:00	24/03/2022 21:00	F	A	21	528	1.67E+15	21.2	entrained	1
4	03/03/2022 21:00	24/03/2022 21:00	F	A	21	528	1.67E+15	21.2	entrained	1
5	03/03/2022 21:00	24/03/2022 21:00	F	A	21	528	1.67E+15	21.2	entrained	1
6	03/03/2022 21:00	24/03/2022 21:00	F	A	21	528	1.67E+15	20.9	dead
7	03/03/2022 21:00	24/03/2022 21:00	F	A	21	528	1.67E+15		dead
8	03/03/2022 21:00	24/03/2022 21:00	F	A	21	528	1.67E+15		entrained	1
9	03/03/2022 21:00	24/03/2022 21:00	F	A	21	528	1.67E+15	20.9	entrained	1
10	03/03/2022 21:00	24/03/2022 21:00	F	A	21	528	1.67E+15		dead
11	03/03/2022 21:00	24/03/2022 21:00	F	A	21	528	1.67E+15	21.4	entrained	1
12	03/03/2022 21:00	24/03/2022 21:00	F	A	21	528	1.67E+15		arrhythmic
13	03/03/2022 21:00	24/03/2022 21:00	F	A	21	528	1.67E+15	21.2	freerunning	0
14	03/03/2022 21:00	24/03/2022 21:00	F	A	21	528	1.67E+15	20.9	freerunning	0
15	03/03/2022 21:00	24/03/2022 21:00	F	A	21	528	1.67E+15	21.2	entrained	1
16	03/03/2022 21:00	24/03/2022 21:00	F	A	21	528	1.67E+15		dead
17	03/03/2022 21:00	24/03/2022 21:00	F	A	21	528	1.67E+15	26.4	freerunning	0
18	03/03/2022 21:00	24/03/2022 21:00	F	A	21	528	1.67E+15		entrained	1
19	03/03/2022 21:00	24/03/2022 21:00	F	A	21	528	1.67E+15	21.2	entrained	1
20	03/03/2022 21:00	24/03/2022 21:00	F	A	21	528	1.67E+15		arrhythmic
21	03/03/2022 21:00	24/03/2022 21:00	F	A	21	528	1.67E+15	21.2	entrained	1
22	03/03/2022 21:00	24/03/2022 21:00	F	A	21	528	1.67E+15		dead
23	03/03/2022 21:00	24/03/2022 21:00	F	A	21	528	1.67E+15	20.9	entrained	1
24	03/03/2022 21:00	24/03/2022 21:00	F	A	21	528	1.67E+15		arrhythmic
25	03/03/2022 21:00	24/03/2022 21:00	F	A	21	528	1.67E+15	21.2	entrained	1
26	03/03/2022 21:00	24/03/2022 21:00	F	A	21	528	1.67E+15		freerunning	0
27	03/03/2022 21:00	24/03/2022 21:00	F	A	21	528	1.67E+15		freerunning	0
28	03/03/2022 21:00	24/03/2022 21:00	F	A	21	528	1.67E+15		dead
29	03/03/2022 21:00	24/03/2022 21:00	F	A	21	528	1.67E+15	21.2	freerunning	0
30	03/03/2022 21:00	24/03/2022 21:00	F	A	21	528	1.67E+15		arrhythmic
31	03/03/2022 21:00	24/03/2022 21:00	F	A	21	528	1.67E+15		entrained	1
32	03/03/2022 21:00	24/03/2022 21:00	F	A	21	528	1.67E+15		entrained	1
1	03/03/2022 21:00	24/03/2022 21:00	F	A	21	566	4.62E+13	21.2	entrained	1
2	03/03/2022 21:00	24/03/2022 21:00	F	A	21	566	4.62E+13		dead
3	03/03/2022 21:00	24/03/2022 21:00	F	A	21	566	4.62E+13		freerunning	0
4	03/03/2022 21:00	24/03/2022 21:00	F	A	21	566	4.62E+13	24.9	freerunning	0
5	03/03/2022 21:00	24/03/2022 21:00	F	A	21	566	4.62E+13		freerunning	0
6	03/03/2022 21:00	24/03/2022 21:00	F	A	21	566	4.62E+13		entrained	1
7	03/03/2022 21:00	24/03/2022 21:00	F	A	21	566	4.62E+13		arrhythmic
8	03/03/2022 21:00	24/03/2022 21:00	F	A	21	566	4.62E+13		dead
9	03/03/2022 21:00	24/03/2022 21:00	F	A	21	566	4.62E+13	21.2	dead
10	03/03/2022 21:00	24/03/2022 21:00	F	A	21	566	4.62E+13	21.4	entrained	1
11	03/03/2022 21:00	24/03/2022 21:00	F	A	21	566	4.62E+13		entrained	1
12	03/03/2022 21:00	24/03/2022 21:00	F	A	21	566	4.62E+13	24.9	freerunning	0
13	03/03/2022 21:00	24/03/2022 21:00	F	A	21	566	4.62E+13	21.2	entrained	1
14	03/03/2022 21:00	24/03/2022 21:00	F	A	21	566	4.62E+13	21.2	entrained	1
15	03/03/2022 21:00	24/03/2022 21:00	F	A	21	566	4.62E+13		arrhythmic
16	03/03/2022 21:00	24/03/2022 21:00	F	A	21	566	4.62E+13	25.2	freerunning	0
17	03/03/2022 21:00	24/03/2022 21:00	F	A	21	566	4.62E+13		freerunning	0
18	03/03/2022 21:00	24/03/2022 21:00	F	A	21	566	4.62E+13	20.9	entrained	1
19	03/03/2022 21:00	24/03/2022 21:00	F	A	21	566	4.62E+13	20.9	entrained	1
20	03/03/2022 21:00	24/03/2022 21:00	F	A	21	566	4.62E+13		dead
21	03/03/2022 21:00	24/03/2022 21:00	F	A	21	566	4.62E+13		dead
22	03/03/2022 21:00	24/03/2022 21:00	F	A	21	566	4.62E+13	23.9	freerunning	0
23	03/03/2022 21:00	24/03/2022 21:00	F	A	21	566	4.62E+13		entrained	1
24	03/03/2022 21:00	24/03/2022 21:00	F	A	21	566	4.62E+13	20.9	entrained	1
25	03/03/2022 21:00	24/03/2022 21:00	F	A	21	566	4.62E+13		arrhythmic
26	03/03/2022 21:00	24/03/2022 21:00	F	A	21	566	4.62E+13		freerunning	0
27	03/03/2022 21:00	24/03/2022 21:00	F	A	21	566	4.62E+13		arrhythmic
28	03/03/2022 21:00	24/03/2022 21:00	F	A	21	566	4.62E+13		arrhythmic
29	03/03/2022 21:00	24/03/2022 21:00	F	A	21	566	4.62E+13		dead
30	03/03/2022 21:00	24/03/2022 21:00	F	A	21	566	4.62E+13	20.9	freerunning	0
31	03/03/2022 21:00	24/03/2022 21:00	F	A	21	566	4.62E+13	24.4	entrained	1
32	03/03/2022 21:00	24/03/2022 21:00	F	A	21	566	4.62E+13		dead
1	03/03/2022 21:00	24/03/2022 21:00	F	A	21	590	3.20E+13	20.9	entrained	1
2	03/03/2022 21:00	24/03/2022 21:00	F	A	21	590	3.20E+13		freerunning	0
3	03/03/2022 21:00	24/03/2022 21:00	F	A	21	590	3.20E+13		arrhythmic
4	03/03/2022 21:00	24/03/2022 21:00	F	A	21	590	3.20E+13	21.2	entrained	1
5	03/03/2022 21:00	24/03/2022 21:00	F	A	21	590	3.20E+13		dead
6	03/03/2022 21:00	24/03/2022 21:00	F	A	21	590	3.20E+13		entrained	1
7	03/03/2022 21:00	24/03/2022 21:00	F	A	21	590	3.20E+13	21.2	entrained	1
8	03/03/2022 21:00	24/03/2022 21:00	F	A	21	590	3.20E+13	20.9	freerunning	0
9	03/03/2022 21:00	24/03/2022 21:00	F	A	21	590	3.20E+13		dead
10	03/03/2022 21:00	24/03/2022 21:00	F	A	21	590	3.20E+13		freerunning	0
11	03/03/2022 21:00	24/03/2022 21:00	F	A	21	590	3.20E+13		freerunning	0
12	03/03/2022 21:00	24/03/2022 21:00	F	A	21	590	3.20E+13		arrhythmic
13	03/03/2022 21:00	24/03/2022 21:00	F	A	21	590	3.20E+13	25.2	freerunning	0
14	03/03/2022 21:00	24/03/2022 21:00	F	A	21	590	3.20E+13		arrhythmic
15	03/03/2022 21:00	24/03/2022 21:00	F	A	21	590	3.20E+13	21.2	entrained	1
16	03/03/2022 21:00	24/03/2022 21:00	F	A	21	590	3.20E+13		freerunning	0
17	03/03/2022 21:00	24/03/2022 21:00	F	A	21	590	3.20E+13	24.7	freerunning	0
18	03/03/2022 21:00	24/03/2022 21:00	F	A	21	590	3.20E+13		arrhythmic
19	03/03/2022 21:00	24/03/2022 21:00	F	A	21	590	3.20E+13		arrhythmic
20	03/03/2022 21:00	24/03/2022 21:00	F	A	21	590	3.20E+13		arrhythmic
21	03/03/2022 21:00	24/03/2022 21:00	F	A	21	590	3.20E+13	21.2	entrained	1
22	03/03/2022 21:00	24/03/2022 21:00	F	A	21	590	3.20E+13	25.4	freerunning	0
23	03/03/2022 21:00	24/03/2022 21:00	F	A	21	590	3.20E+13	20.9	arrhythmic
24	03/03/2022 21:00	24/03/2022 21:00	F	A	21	590	3.20E+13		dead
25	03/03/2022 21:00	24/03/2022 21:00	F	A	21	590	3.20E+13		entrained	1
26	03/03/2022 21:00	24/03/2022 21:00	F	A	21	590	3.20E+13		arrhythmic
27	03/03/2022 21:00	24/03/2022 21:00	F	A	21	590	3.20E+13		dead
28	03/03/2022 21:00	24/03/2022 21:00	F	A	21	590	3.20E+13		dead
29	03/03/2022 21:00	24/03/2022 21:00	F	A	21	590	3.20E+13		dead
30	03/03/2022 21:00	24/03/2022 21:00	F	A	21	590	3.20E+13		entrained	1
31	03/03/2022 21:00	24/03/2022 21:00	F	A	21	590	3.20E+13		dead
32	03/03/2022 21:00	24/03/2022 21:00	F	A	21	590	3.20E+13		dead
1	03/03/2022 21:00	24/03/2022 21:00	F	A	21	617	2.72E+15	20.9	dead
2	03/03/2022 21:00	24/03/2022 21:00	F	A	21	617	2.72E+15	20.9	entrained	1
3	03/03/2022 21:00	24/03/2022 21:00	F	A	21	617	2.72E+15	20.9	entrained	1
4	03/03/2022 21:00	24/03/2022 21:00	F	A	21	617	2.72E+15		dead
5	03/03/2022 21:00	24/03/2022 21:00	F	A	21	617	2.72E+15	20.9	entrained	1
6	03/03/2022 21:00	24/03/2022 21:00	F	A	21	617	2.72E+15	26.4	freerunning	0
7	03/03/2022 21:00	24/03/2022 21:00	F	A	21	617	2.72E+15	23.9	freerunning	0
8	03/03/2022 21:00	24/03/2022 21:00	F	A	21	617	2.72E+15	21.2	dead
9	03/03/2022 21:00	24/03/2022 21:00	F	A	21	617	2.72E+15		entrained	1
10	03/03/2022 21:00	24/03/2022 21:00	F	A	21	617	2.72E+15		entrained	1
11	03/03/2022 21:00	24/03/2022 21:00	F	A	21	617	2.72E+15	21.2	freerunning	0
12	03/03/2022 21:00	24/03/2022 21:00	F	A	21	617	2.72E+15	20.9	freerunning	0
13	03/03/2022 21:00	24/03/2022 21:00	F	A	21	617	2.72E+15	21.2	freerunning	0
14	03/03/2022 21:00	24/03/2022 21:00	F	A	21	617	2.72E+15	26.2	entrained	1
15	03/03/2022 21:00	24/03/2022 21:00	F	A	21	617	2.72E+15		entrained	1
16	03/03/2022 21:00	24/03/2022 21:00	F	A	21	617	2.72E+15		arrhythmic
17	03/03/2022 21:00	24/03/2022 21:00	F	A	21	617	2.72E+15	20.9	entrained	1
18	03/03/2022 21:00	24/03/2022 21:00	F	A	21	617	2.72E+15		dead
19	03/03/2022 21:00	24/03/2022 21:00	F	A	21	617	2.72E+15		dead
20	03/03/2022 21:00	24/03/2022 21:00	F	A	21	617	2.72E+15	21.2	entrained	1
21	03/03/2022 21:00	24/03/2022 21:00	F	A	21	617	2.72E+15		dead
22	03/03/2022 21:00	24/03/2022 21:00	F	A	21	617	2.72E+15	24.7	freerunning	0
23	03/03/2022 21:00	24/03/2022 21:00	F	A	21	617	2.72E+15		freerunning	0
24	03/03/2022 21:00	24/03/2022 21:00	F	A	21	617	2.72E+15		arrhythmic
25	03/03/2022 21:00	24/03/2022 21:00	F	A	21	617	2.72E+15		dead
26	03/03/2022 21:00	24/03/2022 21:00	F	A	21	617	2.72E+15		arrhythmic
27	03/03/2022 21:00	24/03/2022 21:00	F	A	21	617	2.72E+15		dead
28	03/03/2022 21:00	24/03/2022 21:00	F	A	21	617	2.72E+15	20.9	freerunning	0
29	03/03/2022 21:00	24/03/2022 21:00	F	A	21	617	2.72E+15		dead
30	03/03/2022 21:00	24/03/2022 21:00	F	A	21	617	2.72E+15		freerunning	0
31	03/03/2022 21:00	24/03/2022 21:00	F	A	21	617	2.72E+15		freerunning	0
32	03/03/2022 21:00	24/03/2022 21:00	F	A	21	617	2.72E+15	21.2	entrained	1
1	03/03/2022 21:00	24/03/2022 21:00	F	A	21	625	2.62E+15		dead
2	03/03/2022 21:00	24/03/2022 21:00	F	A	21	625	2.62E+15	21.2	entrained	1
3	03/03/2022 21:00	24/03/2022 21:00	F	A	21	625	2.62E+15	20.9	entrained	1
4	03/03/2022 21:00	24/03/2022 21:00	F	A	21	625	2.62E+15		entrained	1
5	03/03/2022 21:00	24/03/2022 21:00	F	A	21	625	2.62E+15	21.2	entrained	1
6	03/03/2022 21:00	24/03/2022 21:00	F	A	21	625	2.62E+15		entrained	1
7	03/03/2022 21:00	24/03/2022 21:00	F	A	21	625	2.62E+15	21.2	dead
8	03/03/2022 21:00	24/03/2022 21:00	F	A	21	625	2.62E+15		dead
9	03/03/2022 21:00	24/03/2022 21:00	F	A	21	625	2.62E+15		dead
10	03/03/2022 21:00	24/03/2022 21:00	F	A	21	625	2.62E+15	20.9	entrained	1
11	03/03/2022 21:00	24/03/2022 21:00	F	A	21	625	2.62E+15		dead
12	03/03/2022 21:00	24/03/2022 21:00	F	A	21	625	2.62E+15		entrained	1
13	03/03/2022 21:00	24/03/2022 21:00	F	A	21	625	2.62E+15	31.7	entrained	1
14	03/03/2022 21:00	24/03/2022 21:00	F	A	21	625	2.62E+15		dead
15	03/03/2022 21:00	24/03/2022 21:00	F	A	21	625	2.62E+15		dead
16	03/03/2022 21:00	24/03/2022 21:00	F	A	21	625	2.62E+15		entrained	1
17	03/03/2022 21:00	24/03/2022 21:00	F	A	21	625	2.62E+15		entrained	1
18	03/03/2022 21:00	24/03/2022 21:00	F	A	21	625	2.62E+15		arrhythmic
19	03/03/2022 21:00	24/03/2022 21:00	F	A	21	625	2.62E+15	22.2	dead
20	03/03/2022 21:00	24/03/2022 21:00	F	A	21	625	2.62E+15		freerunning	0
21	03/03/2022 21:00	24/03/2022 21:00	F	A	21	625	2.62E+15	21.2	entrained	1
22	03/03/2022 21:00	24/03/2022 21:00	F	A	21	625	2.62E+15		arrhythmic
23	03/03/2022 21:00	24/03/2022 21:00	F	A	21	625	2.62E+15	24.9	freerunning	0
24	03/03/2022 21:00	24/03/2022 21:00	F	A	21	625	2.62E+15	20.9	arrhythmic
25	03/03/2022 21:00	24/03/2022 21:00	F	A	21	625	2.62E+15	20.9	entrained	1
26	03/03/2022 21:00	24/03/2022 21:00	F	A	21	625	2.62E+15	24.9	freerunning	0
27	03/03/2022 21:00	24/03/2022 21:00	F	A	21	625	2.62E+15		freerunning	0
28	03/03/2022 21:00	24/03/2022 21:00	F	A	21	625	2.62E+15		arrhythmic
29	03/03/2022 21:00	24/03/2022 21:00	F	A	21	625	2.62E+15		freerunning	0
30	03/03/2022 21:00	24/03/2022 21:00	F	A	21	625	2.62E+15		dead
31	03/03/2022 21:00	24/03/2022 21:00	F	A	21	625	2.62E+15		dead
32	03/03/2022 21:00	24/03/2022 21:00	F	A	21	625	2.62E+15		arrhythmic
1	03/03/2022 21:00	24/03/2022 21:00	F	A	21	656	4.04E+15		freerunning	0
2	03/03/2022 21:00	24/03/2022 21:00	F	A	21	656	4.04E+15	20.9	entrained	1
3	03/03/2022 21:00	24/03/2022 21:00	F	A	21	656	4.04E+15	21.2	entrained	1
4	03/03/2022 21:00	24/03/2022 21:00	F	A	21	656	4.04E+15	20.9	entrained	1
5	03/03/2022 21:00	24/03/2022 21:00	F	A	21	656	4.04E+15		dead
6	03/03/2022 21:00	24/03/2022 21:00	F	A	21	656	4.04E+15	20.9	entrained	1
7	03/03/2022 21:00	24/03/2022 21:00	F	A	21	656	4.04E+15		dead
8	03/03/2022 21:00	24/03/2022 21:00	F	A	21	656	4.04E+15	20.9	entrained	1
9	03/03/2022 21:00	24/03/2022 21:00	F	A	21	656	4.04E+15		entrained	1
10	03/03/2022 21:00	24/03/2022 21:00	F	A	21	656	4.04E+15		dead
11	03/03/2022 21:00	24/03/2022 21:00	F	A	21	656	4.04E+15		arrhythmic
12	03/03/2022 21:00	24/03/2022 21:00	F	A	21	656	4.04E+15	21.2	entrained	1
13	03/03/2022 21:00	24/03/2022 21:00	F	A	21	656	4.04E+15	20.9	entrained	1
14	03/03/2022 21:00	24/03/2022 21:00	F	A	21	656	4.04E+15		dead
15	03/03/2022 21:00	24/03/2022 21:00	F	A	21	656	4.04E+15		entrained	1
16	03/03/2022 21:00	24/03/2022 21:00	F	A	21	656	4.04E+15		entrained	1
17	03/03/2022 21:00	24/03/2022 21:00	F	A	21	656	4.04E+15		arrhythmic
18	03/03/2022 21:00	24/03/2022 21:00	F	A	21	656	4.04E+15	20.9	entrained	1
19	03/03/2022 21:00	24/03/2022 21:00	F	A	21	656	4.04E+15		entrained	1
20	03/03/2022 21:00	24/03/2022 21:00	F	A	21	656	4.04E+15	20.9	freerunning	0
21	03/03/2022 21:00	24/03/2022 21:00	F	A	21	656	4.04E+15	21.2	entrained	1
22	03/03/2022 21:00	24/03/2022 21:00	F	A	21	656	4.04E+15		entrained	1
23	03/03/2022 21:00	24/03/2022 21:00	F	A	21	656	4.04E+15		dead
24	03/03/2022 21:00	24/03/2022 21:00	F	A	21	656	4.04E+15		dead
25	03/03/2022 21:00	24/03/2022 21:00	F	A	21	656	4.04E+15		freerunning	0
26	03/03/2022 21:00	24/03/2022 21:00	F	A	21	656	4.04E+15		arrhythmic
27	03/03/2022 21:00	24/03/2022 21:00	F	A	21	656	4.04E+15		freerunning	0
28	03/03/2022 21:00	24/03/2022 21:00	F	A	21	656	4.04E+15		dead
29	03/03/2022 21:00	24/03/2022 21:00	F	A	21	656	4.04E+15		entrained	1
30	03/03/2022 21:00	24/03/2022 21:00	F	A	21	656	4.04E+15		arrhythmic
31	03/03/2022 21:00	24/03/2022 21:00	F	A	21	656	4.04E+15		entrained	1
32	03/03/2022 21:00	24/03/2022 21:00	F	A	21	656	4.04E+15	26.4	freerunning	0
1	26/03/2022 12:00	15/04/2022 12:00	F	A	21	455	1.41E+13		entrained	1
2	26/03/2022 12:00	15/04/2022 12:00	F	A	21	455	1.41E+13		entrained	1
3	26/03/2022 12:00	15/04/2022 12:00	F	A	21	455	1.41E+13	21.2	entrained	1
4	26/03/2022 12:00	15/04/2022 12:00	F	A	21	455	1.41E+13	20.9	dead
5	26/03/2022 12:00	15/04/2022 12:00	F	A	21	455	1.41E+13		dead
6	26/03/2022 12:00	15/04/2022 12:00	F	A	21	455	1.41E+13	21.2	entrained	1
7	26/03/2022 12:00	15/04/2022 12:00	F	A	21	455	1.41E+13		dead
8	26/03/2022 12:00	15/04/2022 12:00	F	A	21	455	1.41E+13		dead
9	26/03/2022 12:00	15/04/2022 12:00	F	A	21	455	1.41E+13		entrained	1
10	26/03/2022 12:00	15/04/2022 12:00	F	A	21	455	1.41E+13		arrhythmic
11	26/03/2022 12:00	15/04/2022 12:00	F	A	21	455	1.41E+13	21.2	freerunning	0
12	26/03/2022 12:00	15/04/2022 12:00	F	A	21	455	1.41E+13		arrhythmic
13	26/03/2022 12:00	15/04/2022 12:00	F	A	21	455	1.41E+13		dead
14	26/03/2022 12:00	15/04/2022 12:00	F	A	21	455	1.41E+13	21.2	freerunning	0
15	26/03/2022 12:00	15/04/2022 12:00	F	A	21	455	1.41E+13	20.9	arrhythmic
16	26/03/2022 12:00	15/04/2022 12:00	F	A	21	455	1.41E+13		arrhythmic
17	26/03/2022 12:00	15/04/2022 12:00	F	A	21	455	1.41E+13	20.9	dead
18	26/03/2022 12:00	15/04/2022 12:00	F	A	21	455	1.41E+13		freerunning	0
19	26/03/2022 12:00	15/04/2022 12:00	F	A	21	455	1.41E+13		entrained	1
20	26/03/2022 12:00	15/04/2022 12:00	F	A	21	455	1.41E+13	20.9	freerunning	0
21	26/03/2022 12:00	15/04/2022 12:00	F	A	21	455	1.41E+13	21.2	freerunning	0
22	26/03/2022 12:00	15/04/2022 12:00	F	A	21	455	1.41E+13	20.9	freerunning	0
23	26/03/2022 12:00	15/04/2022 12:00	F	A	21	455	1.41E+13		dead
24	26/03/2022 12:00	15/04/2022 12:00	F	A	21	455	1.41E+13		arrhythmic
25	26/03/2022 12:00	15/04/2022 12:00	F	A	21	455	1.41E+13	21.2	freerunning	0
26	26/03/2022 12:00	15/04/2022 12:00	F	A	21	455	1.41E+13	24.7	freerunning	0
27	26/03/2022 12:00	15/04/2022 12:00	F	A	21	455	1.41E+13	20.9	arrhythmic
28	26/03/2022 12:00	15/04/2022 12:00	F	A	21	455	1.41E+13	20.9	entrained	1
29	26/03/2022 12:00	15/04/2022 12:00	F	A	21	455	1.41E+13		arrhythmic
30	26/03/2022 12:00	15/04/2022 12:00	F	A	21	455	1.41E+13	20.9	entrained	1
31	26/03/2022 12:00	15/04/2022 12:00	F	A	21	455	1.41E+13		dead
32	26/03/2022 12:00	15/04/2022 12:00	F	A	21	455	1.41E+13		arrhythmic
1	26/03/2022 12:00	15/04/2022 12:00	F	A	21	470	7.94E+12	21.2	entrained	1
2	26/03/2022 12:00	15/04/2022 12:00	F	A	21	470	7.94E+12		dead
3	26/03/2022 12:00	15/04/2022 12:00	F	A	21	470	7.94E+12	20.9	entrained	1
4	26/03/2022 12:00	15/04/2022 12:00	F	A	21	470	7.94E+12	21.2	freerunning	0
5	26/03/2022 12:00	15/04/2022 12:00	F	A	21	470	7.94E+12		dead
6	26/03/2022 12:00	15/04/2022 12:00	F	A	21	470	7.94E+12	20.9	entrained	1
7	26/03/2022 12:00	15/04/2022 12:00	F	A	21	470	7.94E+12		entrained	1
8	26/03/2022 12:00	15/04/2022 12:00	F	A	21	470	7.94E+12		freerunning	0
9	26/03/2022 12:00	15/04/2022 12:00	F	A	21	470	7.94E+12		arrhythmic
10	26/03/2022 12:00	15/04/2022 12:00	F	A	21	470	7.94E+12	25.4	freerunning	0
11	26/03/2022 12:00	15/04/2022 12:00	F	A	21	470	7.94E+12	21.2	freerunning	0
12	26/03/2022 12:00	15/04/2022 12:00	F	A	21	470	7.94E+12		freerunning	0
13	26/03/2022 12:00	15/04/2022 12:00	F	A	21	470	7.94E+12	20.9	freerunning	0
14	26/03/2022 12:00	15/04/2022 12:00	F	A	21	470	7.94E+12	20.9	freerunning	0
15	26/03/2022 12:00	15/04/2022 12:00	F	A	21	470	7.94E+12		freerunning	0
16	26/03/2022 12:00	15/04/2022 12:00	F	A	21	470	7.94E+12		arrhythmic
17	26/03/2022 12:00	15/04/2022 12:00	F	A	21	470	7.94E+12		entrained	1
18	26/03/2022 12:00	15/04/2022 12:00	F	A	21	470	7.94E+12	20.9	entrained	1
19	26/03/2022 12:00	15/04/2022 12:00	F	A	21	470	7.94E+12	20.9	entrained	1
20	26/03/2022 12:00	15/04/2022 12:00	F	A	21	470	7.94E+12		entrained	1
21	26/03/2022 12:00	15/04/2022 12:00	F	A	21	470	7.94E+12		entrained	1
22	26/03/2022 12:00	15/04/2022 12:00	F	A	21	470	7.94E+12		arrhythmic
23	26/03/2022 12:00	15/04/2022 12:00	F	A	21	470	7.94E+12		dead
24	26/03/2022 12:00	15/04/2022 12:00	F	A	21	470	7.94E+12		freerunning	0
25	26/03/2022 12:00	15/04/2022 12:00	F	A	21	470	7.94E+12		freerunning	0
26	26/03/2022 12:00	15/04/2022 12:00	F	A	21	470	7.94E+12	20.9	freerunning	0
27	26/03/2022 12:00	15/04/2022 12:00	F	A	21	470	7.94E+12	21.2	arrhythmic
28	26/03/2022 12:00	15/04/2022 12:00	F	A	21	470	7.94E+12	20.9	freerunning	0
29	26/03/2022 12:00	15/04/2022 12:00	F	A	21	470	7.94E+12		dead
30	26/03/2022 12:00	15/04/2022 12:00	F	A	21	470	7.94E+12		freerunning	0
31	26/03/2022 12:00	15/04/2022 12:00	F	A	21	470	7.94E+12		freerunning	0
32	26/03/2022 12:00	15/04/2022 12:00	F	A	21	470	7.94E+12		arrhythmic
1	26/03/2022 12:00	15/04/2022 12:00	F	A	21	505	6.25E+12		arrhythmic
2	26/03/2022 12:00	15/04/2022 12:00	F	A	21	505	6.25E+12	21.4	freerunning	0
3	26/03/2022 12:00	15/04/2022 12:00	F	A	21	505	6.25E+12	21.2	freerunning	0
4	26/03/2022 12:00	15/04/2022 12:00	F	A	21	505	6.25E+12	20.9	entrained	1
5	26/03/2022 12:00	15/04/2022 12:00	F	A	21	505	6.25E+12		dead
6	26/03/2022 12:00	15/04/2022 12:00	F	A	21	505	6.25E+12	20.9	arrhythmic
7	26/03/2022 12:00	15/04/2022 12:00	F	A	21	505	6.25E+12	20.9	entrained	1
8	26/03/2022 12:00	15/04/2022 12:00	F	A	21	505	6.25E+12	20.9	entrained	1
9	26/03/2022 12:00	15/04/2022 12:00	F	A	21	505	6.25E+12		dead
10	26/03/2022 12:00	15/04/2022 12:00	F	A	21	505	6.25E+12		freerunning	0
11	26/03/2022 12:00	15/04/2022 12:00	F	A	21	505	6.25E+12		arrhythmic
12	26/03/2022 12:00	15/04/2022 12:00	F	A	21	505	6.25E+12		dead
13	26/03/2022 12:00	15/04/2022 12:00	F	A	21	505	6.25E+12		dead
14	26/03/2022 12:00	15/04/2022 12:00	F	A	21	505	6.25E+12		freerunning	0
15	26/03/2022 12:00	15/04/2022 12:00	F	A	21	505	6.25E+12	20.9	arrhythmic
16	26/03/2022 12:00	15/04/2022 12:00	F	A	21	505	6.25E+12	21.2	freerunning	0
17	26/03/2022 12:00	15/04/2022 12:00	F	A	21	505	6.25E+12		arrhythmic
18	26/03/2022 12:00	15/04/2022 12:00	F	A	21	505	6.25E+12	20.9	arrhythmic
19	26/03/2022 12:00	15/04/2022 12:00	F	A	21	505	6.25E+12		arrhythmic
20	26/03/2022 12:00	15/04/2022 12:00	F	A	21	505	6.25E+12		dead
21	26/03/2022 12:00	15/04/2022 12:00	F	A	21	505	6.25E+12		dead
22	26/03/2022 12:00	15/04/2022 12:00	F	A	21	505	6.25E+12		dead
23	26/03/2022 12:00	15/04/2022 12:00	F	A	21	505	6.25E+12	20.9	entrained	1
24	26/03/2022 12:00	15/04/2022 12:00	F	A	21	505	6.25E+12	21.2	freerunning	0
25	26/03/2022 12:00	15/04/2022 12:00	F	A	21	505	6.25E+12		freerunning	0
26	26/03/2022 12:00	15/04/2022 12:00	F	A	21	505	6.25E+12		dead
27	26/03/2022 12:00	15/04/2022 12:00	F	A	21	505	6.25E+12	20.9	arrhythmic
28	26/03/2022 12:00	15/04/2022 12:00	F	A	21	505	6.25E+12		dead
29	26/03/2022 12:00	15/04/2022 12:00	F	A	21	505	6.25E+12		dead
30	26/03/2022 12:00	15/04/2022 12:00	F	A	21	505	6.25E+12		freerunning	0
31	26/03/2022 12:00	15/04/2022 12:00	F	A	21	505	6.25E+12		dead
32	26/03/2022 12:00	15/04/2022 12:00	F	A	21	505	6.25E+12		freerunning	0
1	26/03/2022 12:00	15/04/2022 12:00	F	A	21	528	4.89E+12	21.2	freerunning	0
2	26/03/2022 12:00	15/04/2022 12:00	F	A	21	528	4.89E+12		arrhythmic
3	26/03/2022 12:00	15/04/2022 12:00	F	A	21	528	4.89E+12	21.2	entrained	1
4	26/03/2022 12:00	15/04/2022 12:00	F	A	21	528	4.89E+12		freerunning	0
5	26/03/2022 12:00	15/04/2022 12:00	F	A	21	528	4.89E+12	20.9	arrhythmic
6	26/03/2022 12:00	15/04/2022 12:00	F	A	21	528	4.89E+12	20.9	freerunning	0
7	26/03/2022 12:00	15/04/2022 12:00	F	A	21	528	4.89E+12		dead
8	26/03/2022 12:00	15/04/2022 12:00	F	A	21	528	4.89E+12		dead
9	26/03/2022 12:00	15/04/2022 12:00	F	A	21	528	4.89E+12	21.2	freerunning	0
10	26/03/2022 12:00	15/04/2022 12:00	F	A	21	528	4.89E+12	21.2	freerunning	0
11	26/03/2022 12:00	15/04/2022 12:00	F	A	21	528	4.89E+12	20.9	entrained	1
12	26/03/2022 12:00	15/04/2022 12:00	F	A	21	528	4.89E+12	20.9	arrhythmic
13	26/03/2022 12:00	15/04/2022 12:00	F	A	21	528	4.89E+12	20.9	freerunning	0
14	26/03/2022 12:00	15/04/2022 12:00	F	A	21	528	4.89E+12		dead
15	26/03/2022 12:00	15/04/2022 12:00	F	A	21	528	4.89E+12	21.2	entrained	1
16	26/03/2022 12:00	15/04/2022 12:00	F	A	21	528	4.89E+12		dead
17	26/03/2022 12:00	15/04/2022 12:00	F	A	21	528	4.89E+12		dead
18	26/03/2022 12:00	15/04/2022 12:00	F	A	21	528	4.89E+12		freerunning	0
19	26/03/2022 12:00	15/04/2022 12:00	F	A	21	528	4.89E+12	20.9	freerunning	0
20	26/03/2022 12:00	15/04/2022 12:00	F	A	21	528	4.89E+12	20.9	entrained	1
21	26/03/2022 12:00	15/04/2022 12:00	F	A	21	528	4.89E+12		dead
22	26/03/2022 12:00	15/04/2022 12:00	F	A	21	528	4.89E+12		dead
23	26/03/2022 12:00	15/04/2022 12:00	F	A	21	528	4.89E+12		dead
24	26/03/2022 12:00	15/04/2022 12:00	F	A	21	528	4.89E+12	21.2	entrained	1
25	26/03/2022 12:00	15/04/2022 12:00	F	A	21	528	4.89E+12		freerunning	0
26	26/03/2022 12:00	15/04/2022 12:00	F	A	21	528	4.89E+12	21.4	freerunning	0
27	26/03/2022 12:00	15/04/2022 12:00	F	A	21	528	4.89E+12	21.2	freerunning	0
28	26/03/2022 12:00	15/04/2022 12:00	F	A	21	528	4.89E+12		dead
29	26/03/2022 12:00	15/04/2022 12:00	F	A	21	528	4.89E+12		dead
30	26/03/2022 12:00	15/04/2022 12:00	F	A	21	528	4.89E+12		dead
31	26/03/2022 12:00	15/04/2022 12:00	F	A	21	528	4.89E+12		dead
32	26/03/2022 12:00	15/04/2022 12:00	F	A	21	528	4.89E+12	20.9	entrained	1
1	26/03/2022 12:00	15/04/2022 12:00	F	A	21	566	2.19E+13	20.9	entrained	1
2	26/03/2022 12:00	15/04/2022 12:00	F	A	21	566	2.19E+13		dead
3	26/03/2022 12:00	15/04/2022 12:00	F	A	21	566	2.19E+13		freerunning	0
4	26/03/2022 12:00	15/04/2022 12:00	F	A	21	566	2.19E+13		dead
5	26/03/2022 12:00	15/04/2022 12:00	F	A	21	566	2.19E+13	20.9	freerunning	0
6	26/03/2022 12:00	15/04/2022 12:00	F	A	21	566	2.19E+13		dead
7	26/03/2022 12:00	15/04/2022 12:00	F	A	21	566	2.19E+13	21.2	freerunning	0
8	26/03/2022 12:00	15/04/2022 12:00	F	A	21	566	2.19E+13		dead
9	26/03/2022 12:00	15/04/2022 12:00	F	A	21	566	2.19E+13	23.9	freerunning	0
10	26/03/2022 12:00	15/04/2022 12:00	F	A	21	566	2.19E+13		dead
11	26/03/2022 12:00	15/04/2022 12:00	F	A	21	566	2.19E+13		freerunning	0
12	26/03/2022 12:00	15/04/2022 12:00	F	A	21	566	2.19E+13	20.9	entrained	1
13	26/03/2022 12:00	15/04/2022 12:00	F	A	21	566	2.19E+13		arrhythmic
14	26/03/2022 12:00	15/04/2022 12:00	F	A	21	566	2.19E+13	20.9	entrained	1
15	26/03/2022 12:00	15/04/2022 12:00	F	A	21	566	2.19E+13		dead
16	26/03/2022 12:00	15/04/2022 12:00	F	A	21	566	2.19E+13	20.9	entrained	1
17	26/03/2022 12:00	15/04/2022 12:00	F	A	21	566	2.19E+13		dead
18	26/03/2022 12:00	15/04/2022 12:00	F	A	21	566	2.19E+13	20.9	arrhythmic
19	26/03/2022 12:00	15/04/2022 12:00	F	A	21	566	2.19E+13	20.9	arrhythmic
20	26/03/2022 12:00	15/04/2022 12:00	F	A	21	566	2.19E+13	20.9	arrhythmic
21	26/03/2022 12:00	15/04/2022 12:00	F	A	21	566	2.19E+13		freerunning	0
22	26/03/2022 12:00	15/04/2022 12:00	F	A	21	566	2.19E+13		freerunning	0
23	26/03/2022 12:00	15/04/2022 12:00	F	A	21	566	2.19E+13		arrhythmic
24	26/03/2022 12:00	15/04/2022 12:00	F	A	21	566	2.19E+13	20.9	freerunning	0
25	26/03/2022 12:00	15/04/2022 12:00	F	A	21	566	2.19E+13	20.9	arrhythmic
26	26/03/2022 12:00	15/04/2022 12:00	F	A	21	566	2.19E+13	20.9	arrhythmic
27	26/03/2022 12:00	15/04/2022 12:00	F	A	21	566	2.19E+13		dead
28	26/03/2022 12:00	15/04/2022 12:00	F	A	21	566	2.19E+13		dead
29	26/03/2022 12:00	15/04/2022 12:00	F	A	21	566	2.19E+13		freerunning	0
30	26/03/2022 12:00	15/04/2022 12:00	F	A	21	566	2.19E+13		freerunning	0
31	26/03/2022 12:00	15/04/2022 12:00	F	A	21	566	2.19E+13		arrhythmic
32	26/03/2022 12:00	15/04/2022 12:00	F	A	21	566	2.19E+13	21.2	freerunning	0
1	26/03/2022 12:00	15/04/2022 12:00	F	A	21	590	1.83E+13	20.9	entrained	1
2	26/03/2022 12:00	15/04/2022 12:00	F	A	21	590	1.83E+13		freerunning	0
3	26/03/2022 12:00	15/04/2022 12:00	F	A	21	590	1.83E+13	20.9	arrhythmic
4	26/03/2022 12:00	15/04/2022 12:00	F	A	21	590	1.83E+13		entrained	1
5	26/03/2022 12:00	15/04/2022 12:00	F	A	21	590	1.83E+13		freerunning	0
6	26/03/2022 12:00	15/04/2022 12:00	F	A	21	590	1.83E+13		dead
7	26/03/2022 12:00	15/04/2022 12:00	F	A	21	590	1.83E+13	20.9	entrained	1
8	26/03/2022 12:00	15/04/2022 12:00	F	A	21	590	1.83E+13		dead
9	26/03/2022 12:00	15/04/2022 12:00	F	A	21	590	1.83E+13		freerunning	0
10	26/03/2022 12:00	15/04/2022 12:00	F	A	21	590	1.83E+13		freerunning	0
11	26/03/2022 12:00	15/04/2022 12:00	F	A	21	590	1.83E+13	21.2	freerunning	0
12	26/03/2022 12:00	15/04/2022 12:00	F	A	21	590	1.83E+13		freerunning	0
13	26/03/2022 12:00	15/04/2022 12:00	F	A	21	590	1.83E+13	20.9	arrhythmic
14	26/03/2022 12:00	15/04/2022 12:00	F	A	21	590	1.83E+13		dead
15	26/03/2022 12:00	15/04/2022 12:00	F	A	21	590	1.83E+13	20.9	freerunning	0
16	26/03/2022 12:00	15/04/2022 12:00	F	A	21	590	1.83E+13		dead
17	26/03/2022 12:00	15/04/2022 12:00	F	A	21	590	1.83E+13	20.7	arrhythmic
18	26/03/2022 12:00	15/04/2022 12:00	F	A	21	590	1.83E+13	21.9	dead
19	26/03/2022 12:00	15/04/2022 12:00	F	A	21	590	1.83E+13		dead
20	26/03/2022 12:00	15/04/2022 12:00	F	A	21	590	1.83E+13	21.2	freerunning	0
21	26/03/2022 12:00	15/04/2022 12:00	F	A	21	590	1.83E+13	20.9	freerunning	0
22	26/03/2022 12:00	15/04/2022 12:00	F	A	21	590	1.83E+13		dead
23	26/03/2022 12:00	15/04/2022 12:00	F	A	21	590	1.83E+13		freerunning	0
24	26/03/2022 12:00	15/04/2022 12:00	F	A	21	590	1.83E+13	20.9	freerunning	0
25	26/03/2022 12:00	15/04/2022 12:00	F	A	21	590	1.83E+13	21.4	freerunning	0
26	26/03/2022 12:00	15/04/2022 12:00	F	A	21	590	1.83E+13		dead
27	26/03/2022 12:00	15/04/2022 12:00	F	A	21	590	1.83E+13		dead
28	26/03/2022 12:00	15/04/2022 12:00	F	A	21	590	1.83E+13		arrhythmic
29	26/03/2022 12:00	15/04/2022 12:00	F	A	21	590	1.83E+13		dead
30	26/03/2022 12:00	15/04/2022 12:00	F	A	21	590	1.83E+13		dead
31	26/03/2022 12:00	15/04/2022 12:00	F	A	21	590	1.83E+13		dead
32	26/03/2022 12:00	15/04/2022 12:00	F	A	21	590	1.83E+13	20.9	entrained	1
1	26/03/2022 12:00	15/04/2022 12:00	F	A	21	617	1.63E+13	20.9	freerunning	0
2	26/03/2022 12:00	15/04/2022 12:00	F	A	21	617	1.63E+13	20.9	entrained	1
3	26/03/2022 12:00	15/04/2022 12:00	F	A	21	617	1.63E+13		arrhythmic
4	26/03/2022 12:00	15/04/2022 12:00	F	A	21	617	1.63E+13		arrhythmic
5	26/03/2022 12:00	15/04/2022 12:00	F	A	21	617	1.63E+13		dead
6	26/03/2022 12:00	15/04/2022 12:00	F	A	21	617	1.63E+13		dead
7	26/03/2022 12:00	15/04/2022 12:00	F	A	21	617	1.63E+13		freerunning	0
8	26/03/2022 12:00	15/04/2022 12:00	F	A	21	617	1.63E+13		freerunning	0
9	26/03/2022 12:00	15/04/2022 12:00	F	A	21	617	1.63E+13		freerunning	0
10	26/03/2022 12:00	15/04/2022 12:00	F	A	21	617	1.63E+13		freerunning	0
11	26/03/2022 12:00	15/04/2022 12:00	F	A	21	617	1.63E+13		arrhythmic
12	26/03/2022 12:00	15/04/2022 12:00	F	A	21	617	1.63E+13	20.9	freerunning	0
13	26/03/2022 12:00	15/04/2022 12:00	F	A	21	617	1.63E+13		arrhythmic
14	26/03/2022 12:00	15/04/2022 12:00	F	A	21	617	1.63E+13		dead
15	26/03/2022 12:00	15/04/2022 12:00	F	A	21	617	1.63E+13		dead
16	26/03/2022 12:00	15/04/2022 12:00	F	A	21	617	1.63E+13		freerunning	0
17	26/03/2022 12:00	15/04/2022 12:00	F	A	21	617	1.63E+13		freerunning	0
18	26/03/2022 12:00	15/04/2022 12:00	F	A	21	617	1.63E+13		arrhythmic
19	26/03/2022 12:00	15/04/2022 12:00	F	A	21	617	1.63E+13	20.9	freerunning	0
20	26/03/2022 12:00	15/04/2022 12:00	F	A	21	617	1.63E+13	20.9	freerunning	0
21	26/03/2022 12:00	15/04/2022 12:00	F	A	21	617	1.63E+13	20.9	entrained	1
22	26/03/2022 12:00	15/04/2022 12:00	F	A	21	617	1.63E+13	20.9	arrhythmic
23	26/03/2022 12:00	15/04/2022 12:00	F	A	21	617	1.63E+13		freerunning	0
24	26/03/2022 12:00	15/04/2022 12:00	F	A	21	617	1.63E+13		arrhythmic
25	26/03/2022 12:00	15/04/2022 12:00	F	A	21	617	1.63E+13		arrhythmic
26	26/03/2022 12:00	15/04/2022 12:00	F	A	21	617	1.63E+13	20.9	arrhythmic
27	26/03/2022 12:00	15/04/2022 12:00	F	A	21	617	1.63E+13		freerunning	0
28	26/03/2022 12:00	15/04/2022 12:00	F	A	21	617	1.63E+13		freerunning	0
29	26/03/2022 12:00	15/04/2022 12:00	F	A	21	617	1.63E+13	20.9	freerunning	0
30	26/03/2022 12:00	15/04/2022 12:00	F	A	21	617	1.63E+13		arrhythmic
31	26/03/2022 12:00	15/04/2022 12:00	F	A	21	617	1.63E+13		arrhythmic
32	26/03/2022 12:00	15/04/2022 12:00	F	A	21	617	1.63E+13	21.2	freerunning	0
1	26/03/2022 12:00	15/04/2022 12:00	F	A	21	625	1.16E+13		arrhythmic
2	26/03/2022 12:00	15/04/2022 12:00	F	A	21	625	1.16E+13		freerunning	0
3	26/03/2022 12:00	15/04/2022 12:00	F	A	21	625	1.16E+13		freerunning	0
4	26/03/2022 12:00	15/04/2022 12:00	F	A	21	625	1.16E+13		arrhythmic
5	26/03/2022 12:00	15/04/2022 12:00	F	A	21	625	1.16E+13		dead
6	26/03/2022 12:00	15/04/2022 12:00	F	A	21	625	1.16E+13		freerunning	0
7	26/03/2022 12:00	15/04/2022 12:00	F	A	21	625	1.16E+13		freerunning	0
8	26/03/2022 12:00	15/04/2022 12:00	F	A	21	625	1.16E+13		arrhythmic
9	26/03/2022 12:00	15/04/2022 12:00	F	A	21	625	1.16E+13		freerunning	0
10	26/03/2022 12:00	15/04/2022 12:00	F	A	21	625	1.16E+13		freerunning	0
11	26/03/2022 12:00	15/04/2022 12:00	F	A	21	625	1.16E+13		freerunning	0
12	26/03/2022 12:00	15/04/2022 12:00	F	A	21	625	1.16E+13	23.4	freerunning	0
13	26/03/2022 12:00	15/04/2022 12:00	F	A	21	625	1.16E+13		freerunning	0
14	26/03/2022 12:00	15/04/2022 12:00	F	A	21	625	1.16E+13	20.9	freerunning	0
15	26/03/2022 12:00	15/04/2022 12:00	F	A	21	625	1.16E+13	20
16	26/03/2022 12:00	15/04/2022 12:00	F	A	21	625	1.16E+13	20
17	26/03/2022 12:00	15/04/2022 12:00	F	A	21	625	1.16E+13	24.4	freerunning	0
18	26/03/2022 12:00	15/04/2022 12:00	F	A	21	625	1.16E+13		freerunning	0
19	26/03/2022 12:00	15/04/2022 12:00	F	A	21	625	1.16E+13		dead
20	26/03/2022 12:00	15/04/2022 12:00	F	A	21	625	1.16E+13		entrained	1
21	26/03/2022 12:00	15/04/2022 12:00	F	A	21	625	1.16E+13	20.9	freerunning	0
22	26/03/2022 12:00	15/04/2022 12:00	F	A	21	625	1.16E+13		dead
23	26/03/2022 12:00	15/04/2022 12:00	F	A	21	625	1.16E+13		freerunning	0
24	26/03/2022 12:00	15/04/2022 12:00	F	A	21	625	1.16E+13	20.9	entrained	1
25	26/03/2022 12:00	15/04/2022 12:00	F	A	21	625	1.16E+13	20.9	freerunning	0
26	26/03/2022 12:00	15/04/2022 12:00	F	A	21	625	1.16E+13		arrhythmic
27	26/03/2022 12:00	15/04/2022 12:00	F	A	21	625	1.16E+13		freerunning	0
28	26/03/2022 12:00	15/04/2022 12:00	F	A	21	625	1.16E+13	20.9	arrhythmic
29	26/03/2022 12:00	15/04/2022 12:00	F	A	21	625	1.16E+13		arrhythmic
30	26/03/2022 12:00	15/04/2022 12:00	F	A	21	625	1.16E+13		arrhythmic
31	26/03/2022 12:00	15/04/2022 12:00	F	A	21	625	1.16E+13		arrhythmic
32	26/03/2022 12:00	15/04/2022 12:00	F	A	21	625	1.16E+13	20.9	arrhythmic
1	26/03/2022 12:00	15/04/2022 12:00	F	A	21	656	2.37E+13		freerunning	0
2	26/03/2022 12:00	15/04/2022 12:00	F	A	21	656	2.37E+13		freerunning	0
3	26/03/2022 12:00	15/04/2022 12:00	F	A	21	656	2.37E+13		freerunning	0
4	26/03/2022 12:00	15/04/2022 12:00	F	A	21	656	2.37E+13		freerunning	0
5	26/03/2022 12:00	15/04/2022 12:00	F	A	21	656	2.37E+13		freerunning	0
6	26/03/2022 12:00	15/04/2022 12:00	F	A	21	656	2.37E+13		dead
7	26/03/2022 12:00	15/04/2022 12:00	F	A	21	656	2.37E+13		dead
8	26/03/2022 12:00	15/04/2022 12:00	F	A	21	656	2.37E+13	20.9	freerunning	0
9	26/03/2022 12:00	15/04/2022 12:00	F	A	21	656	2.37E+13	20.9	arrhythmic
10	26/03/2022 12:00	15/04/2022 12:00	F	A	21	656	2.37E+13		dead
11	26/03/2022 12:00	15/04/2022 12:00	F	A	21	656	2.37E+13		dead
12	26/03/2022 12:00	15/04/2022 12:00	F	A	21	656	2.37E+13		dead
13	26/03/2022 12:00	15/04/2022 12:00	F	A	21	656	2.37E+13		freerunning	0
14	26/03/2022 12:00	15/04/2022 12:00	F	A	21	656	2.37E+13		dead
15	26/03/2022 12:00	15/04/2022 12:00	F	A	21	656	2.37E+13		arrhythmic
16	26/03/2022 12:00	15/04/2022 12:00	F	A	21	656	2.37E+13		freerunning	0
17	26/03/2022 12:00	15/04/2022 12:00	F	A	21	656	2.37E+13		freerunning	0
18	26/03/2022 12:00	15/04/2022 12:00	F	A	21	656	2.37E+13	20.9	freerunning	0
19	26/03/2022 12:00	15/04/2022 12:00	F	A	21	656	2.37E+13		dead
20	26/03/2022 12:00	15/04/2022 12:00	F	A	21	656	2.37E+13		arrhythmic
21	26/03/2022 12:00	15/04/2022 12:00	F	A	21	656	2.37E+13		arrhythmic
22	26/03/2022 12:00	15/04/2022 12:00	F	A	21	656	2.37E+13		arrhythmic
23	26/03/2022 12:00	15/04/2022 12:00	F	A	21	656	2.37E+13		freerunning	0
24	26/03/2022 12:00	15/04/2022 12:00	F	A	21	656	2.37E+13	24.7	freerunning	0
25	26/03/2022 12:00	15/04/2022 12:00	F	A	21	656	2.37E+13		dead
26	26/03/2022 12:00	15/04/2022 12:00	F	A	21	656	2.37E+13		dead
27	26/03/2022 12:00	15/04/2022 12:00	F	A	21	656	2.37E+13		arrhythmic
28	26/03/2022 12:00	15/04/2022 12:00	F	A	21	656	2.37E+13	20.9	freerunning	0
29	26/03/2022 12:00	15/04/2022 12:00	F	A	21	656	2.37E+13		arrhythmic
30	26/03/2022 12:00	15/04/2022 12:00	F	A	21	656	2.37E+13	24.7	freerunning	0
31	26/03/2022 12:00	15/04/2022 12:00	F	A	21	656	2.37E+13	20
32	26/03/2022 12:00	15/04/2022 12:00	F	A	21	656	2.37E+13		dead
1	20/04/2022 10:00	10/05/2022 10:00	F	A	21	455	5.31E+13		dead
2	20/04/2022 10:00	10/05/2022 10:00	F	A	21	455	5.31E+13	20.9	freerunning	0
3	20/04/2022 10:00	10/05/2022 10:00	F	A	21	455	5.31E+13	20.9	entrained	1
4	20/04/2022 10:00	10/05/2022 10:00	F	A	21	455	5.31E+13	21.2	freerunning	0
5	20/04/2022 10:00	10/05/2022 10:00	F	A	21	455	5.31E+13		dead
6	20/04/2022 10:00	10/05/2022 10:00	F	A	21	455	5.31E+13	20.9	freerunning	0
7	20/04/2022 10:00	10/05/2022 10:00	F	A	21	455	5.31E+13		entrained	1
8	20/04/2022 10:00	10/05/2022 10:00	F	A	21	455	5.31E+13		arrhythmic
9	20/04/2022 10:00	10/05/2022 10:00	F	A	21	455	5.31E+13	20.9	freerunning	0
10	20/04/2022 10:00	10/05/2022 10:00	F	A	21	455	5.31E+13		dead
11	20/04/2022 10:00	10/05/2022 10:00	F	A	21	455	5.31E+13	20.9	entrained	1
12	20/04/2022 10:00	10/05/2022 10:00	F	A	21	455	5.31E+13	20.9	entrained	1
13	20/04/2022 10:00	10/05/2022 10:00	F	A	21	455	5.31E+13	20.9	entrained	1
14	20/04/2022 10:00	10/05/2022 10:00	F	A	21	455	5.31E+13		freerunning	0
15	20/04/2022 10:00	10/05/2022 10:00	F	A	21	455	5.31E+13		dead
16	20/04/2022 10:00	10/05/2022 10:00	F	A	21	455	5.31E+13	20.9	freerunning	0
17	20/04/2022 10:00	10/05/2022 10:00	F	A	21	455	5.31E+13	20.9	freerunning	0
18	20/04/2022 10:00	10/05/2022 10:00	F	A	21	455	5.31E+13	21.2	freerunning	0
19	20/04/2022 10:00	10/05/2022 10:00	F	A	21	455	5.31E+13		arrhythmic
20	20/04/2022 10:00	10/05/2022 10:00	F	A	21	455	5.31E+13		arrhythmic
21	20/04/2022 10:00	10/05/2022 10:00	F	A	21	455	5.31E+13		arrhythmic
22	20/04/2022 10:00	10/05/2022 10:00	F	A	21	455	5.31E+13		arrhythmic
23	20/04/2022 10:00	10/05/2022 10:00	F	A	21	455	5.31E+13	20.9	entrained	1
24	20/04/2022 10:00	10/05/2022 10:00	F	A	21	455	5.31E+13	20.9	entrained	1
25	20/04/2022 10:00	10/05/2022 10:00	F	A	21	455	5.31E+13	20.9	arrhythmic
26	20/04/2022 10:00	10/05/2022 10:00	F	A	21	455	5.31E+13	21.2	freerunning	0
27	20/04/2022 10:00	10/05/2022 10:00	F	A	21	455	5.31E+13		arrhythmic
28	20/04/2022 10:00	10/05/2022 10:00	F	A	21	455	5.31E+13		entrained	1
29	20/04/2022 10:00	10/05/2022 10:00	F	A	21	455	5.31E+13	20.9	entrained	1
30	20/04/2022 10:00	10/05/2022 10:00	F	A	21	455	5.31E+13		dead
31	20/04/2022 10:00	10/05/2022 10:00	F	A	21	455	5.31E+13	21.2	freerunning	0
32	20/04/2022 10:00	10/05/2022 10:00	F	A	21	455	5.31E+13		dead
1	20/04/2022 10:00	10/05/2022 10:00	F	A	21	470	2.36E+15		arrhythmic
2	20/04/2022 10:00	10/05/2022 10:00	F	A	21	470	2.36E+15		entrained	1
3	20/04/2022 10:00	10/05/2022 10:00	F	A	21	470	2.36E+15	21.2	freerunning	0
4	20/04/2022 10:00	10/05/2022 10:00	F	A	21	470	2.36E+15		entrained	1
5	20/04/2022 10:00	10/05/2022 10:00	F	A	21	470	2.36E+15		dead
6	20/04/2022 10:00	10/05/2022 10:00	F	A	21	470	2.36E+15	21.2	entrained	1
7	20/04/2022 10:00	10/05/2022 10:00	F	A	21	470	2.36E+15		dead
8	20/04/2022 10:00	10/05/2022 10:00	F	A	21	470	2.36E+15	20.9	entrained	1
9	20/04/2022 10:00	10/05/2022 10:00	F	A	21	470	2.36E+15		freerunning	0
10	20/04/2022 10:00	10/05/2022 10:00	F	A	21	470	2.36E+15	21.2	entrained	1
11	20/04/2022 10:00	10/05/2022 10:00	F	A	21	470	2.36E+15	25.9	freerunning	0
12	20/04/2022 10:00	10/05/2022 10:00	F	A	21	470	2.36E+15	20.9	entrained	1
13	20/04/2022 10:00	10/05/2022 10:00	F	A	21	470	2.36E+15		arrhythmic
14	20/04/2022 10:00	10/05/2022 10:00	F	A	21	470	2.36E+15	21.2	entrained	1
15	20/04/2022 10:00	10/05/2022 10:00	F	A	21	470	2.36E+15	20.9	entrained	1
16	20/04/2022 10:00	10/05/2022 10:00	F	A	21	470	2.36E+15		arrhythmic
17	20/04/2022 10:00	10/05/2022 10:00	F	A	21	470	2.36E+15		freerunning	0
18	20/04/2022 10:00	10/05/2022 10:00	F	A	21	470	2.36E+15		dead
19	20/04/2022 10:00	10/05/2022 10:00	F	A	21	470	2.36E+15	20.9	entrained	1
20	20/04/2022 10:00	10/05/2022 10:00	F	A	21	470	2.36E+15		dead
21	20/04/2022 10:00	10/05/2022 10:00	F	A	21	470	2.36E+15		dead
22	20/04/2022 10:00	10/05/2022 10:00	F	A	21	470	2.36E+15	20.9	entrained	1
23	20/04/2022 10:00	10/05/2022 10:00	F	A	21	470	2.36E+15	20.9	entrained	1
24	20/04/2022 10:00	10/05/2022 10:00	F	A	21	470	2.36E+15		freerunning	0
25	20/04/2022 10:00	10/05/2022 10:00	F	A	21	470	2.36E+15	21.2	entrained	1
26	20/04/2022 10:00	10/05/2022 10:00	F	A	21	470	2.36E+15		arrhythmic
27	20/04/2022 10:00	10/05/2022 10:00	F	A	21	470	2.36E+15		dead
28	20/04/2022 10:00	10/05/2022 10:00	F	A	21	470	2.36E+15		arrhythmic
29	20/04/2022 10:00	10/05/2022 10:00	F	A	21	470	2.36E+15	20.9	freerunning	0
30	20/04/2022 10:00	10/05/2022 10:00	F	A	21	470	2.36E+15		entrained	1
31	20/04/2022 10:00	10/05/2022 10:00	F	A	21	470	2.36E+15	20.9	entrained	1
32	20/04/2022 10:00	10/05/2022 10:00	F	A	21	470	2.36E+15		dead
1	20/04/2022 10:00	10/05/2022 10:00	F	A	21	505	2.85E+13	21.2	entrained	1
2	20/04/2022 10:00	10/05/2022 10:00	F	A	21	505	2.85E+13		dead
3	20/04/2022 10:00	10/05/2022 10:00	F	A	21	505	2.85E+13		freerunning	0
4	20/04/2022 10:00	10/05/2022 10:00	F	A	21	505	2.85E+13	20.9	entrained	1
5	20/04/2022 10:00	10/05/2022 10:00	F	A	21	505	2.85E+13		freerunning	0
6	20/04/2022 10:00	10/05/2022 10:00	F	A	21	505	2.85E+13		arrhythmic
7	20/04/2022 10:00	10/05/2022 10:00	F	A	21	505	2.85E+13	21.2	entrained	1
8	20/04/2022 10:00	10/05/2022 10:00	F	A	21	505	2.85E+13	21.2	freerunning	0
9	20/04/2022 10:00	10/05/2022 10:00	F	A	21	505	2.85E+13		arrhythmic
10	20/04/2022 10:00	10/05/2022 10:00	F	A	21	505	2.85E+13	20.9	entrained	1
11	20/04/2022 10:00	10/05/2022 10:00	F	A	21	505	2.85E+13		dead
12	20/04/2022 10:00	10/05/2022 10:00	F	A	21	505	2.85E+13	21.2	freerunning	0
13	20/04/2022 10:00	10/05/2022 10:00	F	A	21	505	2.85E+13		freerunning	0
14	20/04/2022 10:00	10/05/2022 10:00	F	A	21	505	2.85E+13	20.9	entrained	1
15	20/04/2022 10:00	10/05/2022 10:00	F	A	21	505	2.85E+13	21.2	entrained	1
16	20/04/2022 10:00	10/05/2022 10:00	F	A	21	505	2.85E+13	21.2	entrained	1
17	20/04/2022 10:00	10/05/2022 10:00	F	A	21	505	2.85E+13	20.9	entrained	1
18	20/04/2022 10:00	10/05/2022 10:00	F	A	21	505	2.85E+13		entrained	1
19	20/04/2022 10:00	10/05/2022 10:00	F	A	21	505	2.85E+13	22.4	dead
20	20/04/2022 10:00	10/05/2022 10:00	F	A	21	505	2.85E+13	20.9	freerunning	0
21	20/04/2022 10:00	10/05/2022 10:00	F	A	21	505	2.85E+13		arrhythmic
22	20/04/2022 10:00	10/05/2022 10:00	F	A	21	505	2.85E+13		freerunning	0
23	20/04/2022 10:00	10/05/2022 10:00	F	A	21	505	2.85E+13	21.2	entrained	1
24	20/04/2022 10:00	10/05/2022 10:00	F	A	21	505	2.85E+13	20.9	entrained	1
25	20/04/2022 10:00	10/05/2022 10:00	F	A	21	505	2.85E+13		freerunning	0
26	20/04/2022 10:00	10/05/2022 10:00	F	A	21	505	2.85E+13	20.9	entrained	1
27	20/04/2022 10:00	10/05/2022 10:00	F	A	21	505	2.85E+13	21.4	freerunning	0
28	20/04/2022 10:00	10/05/2022 10:00	F	A	21	505	2.85E+13		dead
29	20/04/2022 10:00	10/05/2022 10:00	F	A	21	505	2.85E+13		entrained	1
30	20/04/2022 10:00	10/05/2022 10:00	F	A	21	505	2.85E+13		freerunning	0
31	20/04/2022 10:00	10/05/2022 10:00	F	A	21	505	2.85E+13		freerunning	0
32	20/04/2022 10:00	10/05/2022 10:00	F	A	21	505	2.85E+13	20.9	entrained	1
1	20/04/2022 10:00	10/05/2022 10:00	F	A	21	528	3.48E+13		dead
2	20/04/2022 10:00	10/05/2022 10:00	F	A	21	528	3.48E+13		arrhythmic
3	20/04/2022 10:00	10/05/2022 10:00	F	A	21	528	3.48E+13	20.9	entrained	1
4	20/04/2022 10:00	10/05/2022 10:00	F	A	21	528	3.48E+13	20.9	entrained	1
5	20/04/2022 10:00	10/05/2022 10:00	F	A	21	528	3.48E+13		arrhythmic
6	20/04/2022 10:00	10/05/2022 10:00	F	A	21	528	3.48E+13		dead
7	20/04/2022 10:00	10/05/2022 10:00	F	A	21	528	3.48E+13	21.4	entrained	1
8	20/04/2022 10:00	10/05/2022 10:00	F	A	21	528	3.48E+13	20.9	entrained	1
9	20/04/2022 10:00	10/05/2022 10:00	F	A	21	528	3.48E+13		freerunning	0
10	20/04/2022 10:00	10/05/2022 10:00	F	A	21	528	3.48E+13		arrhythmic
11	20/04/2022 10:00	10/05/2022 10:00	F	A	21	528	3.48E+13	20.9	entrained	1
12	20/04/2022 10:00	10/05/2022 10:00	F	A	21	528	3.48E+13		arrhythmic
13	20/04/2022 10:00	10/05/2022 10:00	F	A	21	528	3.48E+13		arrhythmic
14	20/04/2022 10:00	10/05/2022 10:00	F	A	21	528	3.48E+13		dead
15	20/04/2022 10:00	10/05/2022 10:00	F	A	21	528	3.48E+13		freerunning	0
16	20/04/2022 10:00	10/05/2022 10:00	F	A	21	528	3.48E+13		dead
17	20/04/2022 10:00	10/05/2022 10:00	F	A	21	528	3.48E+13		dead
18	20/04/2022 10:00	10/05/2022 10:00	F	A	21	528	3.48E+13		dead
19	20/04/2022 10:00	10/05/2022 10:00	F	A	21	528	3.48E+13	21.2	freerunning	0
20	20/04/2022 10:00	10/05/2022 10:00	F	A	21	528	3.48E+13	20.9	entrained	1
21	20/04/2022 10:00	10/05/2022 10:00	F	A	21	528	3.48E+13		dead
22	20/04/2022 10:00	10/05/2022 10:00	F	A	21	528	3.48E+13		dead
23	20/04/2022 10:00	10/05/2022 10:00	F	A	21	528	3.48E+13	20.9	entrained	1
24	20/04/2022 10:00	10/05/2022 10:00	F	A	21	528	3.48E+13		arrhythmic
25	20/04/2022 10:00	10/05/2022 10:00	F	A	21	528	3.48E+13		dead
26	20/04/2022 10:00	10/05/2022 10:00	F	A	21	528	3.48E+13	21.2	entrained	1
27	20/04/2022 10:00	10/05/2022 10:00	F	A	21	528	3.48E+13		arrhythmic
28	20/04/2022 10:00	10/05/2022 10:00	F	A	21	528	3.48E+13	20.9	freerunning	0
29	20/04/2022 10:00	10/05/2022 10:00	F	A	21	528	3.48E+13		entrained	1
30	20/04/2022 10:00	10/05/2022 10:00	F	A	21	528	3.48E+13		freerunning	0
31	20/04/2022 10:00	10/05/2022 10:00	F	A	21	528	3.48E+13		freerunning	0
32	20/04/2022 10:00	10/05/2022 10:00	F	A	21	528	3.48E+13		arrhythmic
1	20/04/2022 10:00	10/05/2022 10:00	F	A	21	566	1.53E+15	20.9	entrained	1
2	20/04/2022 10:00	10/05/2022 10:00	F	A	21	566	1.53E+15		entrained	1
3	20/04/2022 10:00	10/05/2022 10:00	F	A	21	566	1.53E+15		arrhythmic
4	20/04/2022 10:00	10/05/2022 10:00	F	A	21	566	1.53E+15	20.9	entrained	1
5	20/04/2022 10:00	10/05/2022 10:00	F	A	21	566	1.53E+15		dead
6	20/04/2022 10:00	10/05/2022 10:00	F	A	21	566	1.53E+15	20.9	dead
7	20/04/2022 10:00	10/05/2022 10:00	F	A	21	566	1.53E+15	21.2	freerunning	0
8	20/04/2022 10:00	10/05/2022 10:00	F	A	21	566	1.53E+15	20.9	entrained	1
9	20/04/2022 10:00	10/05/2022 10:00	F	A	21	566	1.53E+15	20.9	entrained	1
10	20/04/2022 10:00	10/05/2022 10:00	F	A	21	566	1.53E+15		dead
11	20/04/2022 10:00	10/05/2022 10:00	F	A	21	566	1.53E+15	20.9	entrained	1
12	20/04/2022 10:00	10/05/2022 10:00	F	A	21	566	1.53E+15		dead
13	20/04/2022 10:00	10/05/2022 10:00	F	A	21	566	1.53E+15	20.9	entrained	1
14	20/04/2022 10:00	10/05/2022 10:00	F	A	21	566	1.53E+15		dead
15	20/04/2022 10:00	10/05/2022 10:00	F	A	21	566	1.53E+15		dead
16	20/04/2022 10:00	10/05/2022 10:00	F	A	21	566	1.53E+15		dead
17	20/04/2022 10:00	10/05/2022 10:00	F	A	21	566	1.53E+15	20.9	entrained	1
18	20/04/2022 10:00	10/05/2022 10:00	F	A	21	566	1.53E+15		arrhythmic
19	20/04/2022 10:00	10/05/2022 10:00	F	A	21	566	1.53E+15		dead
20	20/04/2022 10:00	10/05/2022 10:00	F	A	21	566	1.53E+15		dead
21	20/04/2022 10:00	10/05/2022 10:00	F	A	21	566	1.53E+15		freerunning	0
22	20/04/2022 10:00	10/05/2022 10:00	F	A	21	566	1.53E+15		arrhythmic
23	20/04/2022 10:00	10/05/2022 10:00	F	A	21	566	1.53E+15	20.9	entrained	1
24	20/04/2022 10:00	10/05/2022 10:00	F	A	21	566	1.53E+15		dead
25	20/04/2022 10:00	10/05/2022 10:00	F	A	21	566	1.53E+15		freerunning	0
26	20/04/2022 10:00	10/05/2022 10:00	F	A	21	566	1.53E+15	20.9	entrained	1
27	20/04/2022 10:00	10/05/2022 10:00	F	A	21	566	1.53E+15	20.9	arrhythmic
28	20/04/2022 10:00	10/05/2022 10:00	F	A	21	566	1.53E+15		freerunning	0
29	20/04/2022 10:00	10/05/2022 10:00	F	A	21	566	1.53E+15	20.9	dead
30	20/04/2022 10:00	10/05/2022 10:00	F	A	21	566	1.53E+15		arrhythmic
31	20/04/2022 10:00	10/05/2022 10:00	F	A	21	566	1.53E+15	20.9	freerunning	0
32	20/04/2022 10:00	10/05/2022 10:00	F	A	21	566	1.53E+15		dead
1	20/04/2022 10:00	10/05/2022 10:00	F	A	21	590	1.75E+15	21.2	freerunning	0
2	20/04/2022 10:00	10/05/2022 10:00	F	A	21	590	1.75E+15	21.4	freerunning	0
3	20/04/2022 10:00	10/05/2022 10:00	F	A	21	590	1.75E+15		arrhythmic
4	20/04/2022 10:00	10/05/2022 10:00	F	A	21	590	1.75E+15		freerunning	0
5	20/04/2022 10:00	10/05/2022 10:00	F	A	21	590	1.75E+15		dead
6	20/04/2022 10:00	10/05/2022 10:00	F	A	21	590	1.75E+15		freerunning	0
7	20/04/2022 10:00	10/05/2022 10:00	F	A	21	590	1.75E+15		entrained	1
8	20/04/2022 10:00	10/05/2022 10:00	F	A	21	590	1.75E+15	21.2	entrained	1
9	20/04/2022 10:00	10/05/2022 10:00	F	A	21	590	1.75E+15	20.9	freerunning	0
10	20/04/2022 10:00	10/05/2022 10:00	F	A	21	590	1.75E+15		dead
11	20/04/2022 10:00	10/05/2022 10:00	F	A	21	590	1.75E+15		dead
12	20/04/2022 10:00	10/05/2022 10:00	F	A	21	590	1.75E+15	20.9	entrained	1
13	20/04/2022 10:00	10/05/2022 10:00	F	A	21	590	1.75E+15	20.9	entrained	1
14	20/04/2022 10:00	10/05/2022 10:00	F	A	21	590	1.75E+15	21.4	freerunning	0
15	20/04/2022 10:00	10/05/2022 10:00	F	A	21	590	1.75E+15		entrained	1
16	20/04/2022 10:00	10/05/2022 10:00	F	A	21	590	1.75E+15		entrained	1
17	20/04/2022 10:00	10/05/2022 10:00	F	A	21	590	1.75E+15		dead
18	20/04/2022 10:00	10/05/2022 10:00	F	A	21	590	1.75E+15		freerunning	0
19	20/04/2022 10:00	10/05/2022 10:00	F	A	21	590	1.75E+15	20.9	freerunning	0
20	20/04/2022 10:00	10/05/2022 10:00	F	A	21	590	1.75E+15		arrhythmic
21	20/04/2022 10:00	10/05/2022 10:00	F	A	21	590	1.75E+15	25.9	freerunning	0
22	20/04/2022 10:00	10/05/2022 10:00	F	A	21	590	1.75E+15	23.9	freerunning	0
23	20/04/2022 10:00	10/05/2022 10:00	F	A	21	590	1.75E+15		arrhythmic
24	20/04/2022 10:00	10/05/2022 10:00	F	A	21	590	1.75E+15		dead
25	20/04/2022 10:00	10/05/2022 10:00	F	A	21	590	1.75E+15	21.2	freerunning	0
26	20/04/2022 10:00	10/05/2022 10:00	F	A	21	590	1.75E+15	20.9	entrained	1
27	20/04/2022 10:00	10/05/2022 10:00	F	A	21	590	1.75E+15		arrhythmic
28	20/04/2022 10:00	10/05/2022 10:00	F	A	21	590	1.75E+15	20.9	entrained	1
29	20/04/2022 10:00	10/05/2022 10:00	F	A	21	590	1.75E+15		freerunning	0
30	20/04/2022 10:00	10/05/2022 10:00	F	A	21	590	1.75E+15		dead
31	20/04/2022 10:00	10/05/2022 10:00	F	A	21	590	1.75E+15		dead
32	20/04/2022 10:00	10/05/2022 10:00	F	A	21	590	1.75E+15		arrhythmic
1	20/04/2022 10:00	10/05/2022 10:00	F	A	21	617	2.72E+15	21.2	freerunning	0
2	20/04/2022 10:00	10/05/2022 10:00	F	A	21	617	2.72E+15		arrhythmic
3	20/04/2022 10:00	10/05/2022 10:00	F	A	21	617	2.72E+15		arrhythmic
4	20/04/2022 10:00	10/05/2022 10:00	F	A	21	617	2.72E+15	21.2	entrained	1
5	20/04/2022 10:00	10/05/2022 10:00	F	A	21	617	2.72E+15		dead
6	20/04/2022 10:00	10/05/2022 10:00	F	A	21	617	2.72E+15	20.9	entrained	1
7	20/04/2022 10:00	10/05/2022 10:00	F	A	21	617	2.72E+15		entrained	1
8	20/04/2022 10:00	10/05/2022 10:00	F	A	21	617	2.72E+15	20.9	entrained	1
9	20/04/2022 10:00	10/05/2022 10:00	F	A	21	617	2.72E+15		arrhythmic
10	20/04/2022 10:00	10/05/2022 10:00	F	A	21	617	2.72E+15		dead
11	20/04/2022 10:00	10/05/2022 10:00	F	A	21	617	2.72E+15		freerunning	0
12	20/04/2022 10:00	10/05/2022 10:00	F	A	21	617	2.72E+15		freerunning	0
13	20/04/2022 10:00	10/05/2022 10:00	F	A	21	617	2.72E+15		arrhythmic
14	20/04/2022 10:00	10/05/2022 10:00	F	A	21	617	2.72E+15		freerunning	0
15	20/04/2022 10:00	10/05/2022 10:00	F	A	21	617	2.72E+15		freerunning	0
16	20/04/2022 10:00	10/05/2022 10:00	F	A	21	617	2.72E+15	20.9	entrained	1
17	20/04/2022 10:00	10/05/2022 10:00	F	A	21	617	2.72E+15	21.2	entrained	1
18	20/04/2022 10:00	10/05/2022 10:00	F	A	21	617	2.72E+15		entrained	1
19	20/04/2022 10:00	10/05/2022 10:00	F	A	21	617	2.72E+15	20.9	entrained	1
20	20/04/2022 10:00	10/05/2022 10:00	F	A	21	617	2.72E+15	21.2	entrained	1
21	20/04/2022 10:00	10/05/2022 10:00	F	A	21	617	2.72E+15		arrhythmic
22	20/04/2022 10:00	10/05/2022 10:00	F	A	21	617	2.72E+15	20.9	entrained	1
23	20/04/2022 10:00	10/05/2022 10:00	F	A	21	617	2.72E+15		freerunning	0
24	20/04/2022 10:00	10/05/2022 10:00	F	A	21	617	2.72E+15		freerunning	0
25	20/04/2022 10:00	10/05/2022 10:00	F	A	21	617	2.72E+15	21.2	freerunning	0
26	20/04/2022 10:00	10/05/2022 10:00	F	A	21	617	2.72E+15		arrhythmic
27	20/04/2022 10:00	10/05/2022 10:00	F	A	21	617	2.72E+15	20.9	entrained	1
28	20/04/2022 10:00	10/05/2022 10:00	F	A	21	617	2.72E+15		dead
29	20/04/2022 10:00	10/05/2022 10:00	F	A	21	617	2.72E+15		arrhythmic
30	20/04/2022 10:00	10/05/2022 10:00	F	A	21	617	2.72E+15		arrhythmic
31	20/04/2022 10:00	10/05/2022 10:00	F	A	21	617	2.72E+15		arrhythmic
32	20/04/2022 10:00	10/05/2022 10:00	F	A	21	617	2.72E+15		arrhythmic
1	20/04/2022 10:00	10/05/2022 10:00	F	A	21	625	4.40E+13		dead
2	20/04/2022 10:00	10/05/2022 10:00	F	A	21	625	4.40E+13	20.9	arrhythmic
3	20/04/2022 10:00	10/05/2022 10:00	F	A	21	625	4.40E+13	20.9	entrained	1
4	20/04/2022 10:00	10/05/2022 10:00	F	A	21	625	4.40E+13	21.4	freerunning	0
5	20/04/2022 10:00	10/05/2022 10:00	F	A	21	625	4.40E+13		arrhythmic
6	20/04/2022 10:00	10/05/2022 10:00	F	A	21	625	4.40E+13	20.9	entrained	1
7	20/04/2022 10:00	10/05/2022 10:00	F	A	21	625	4.40E+13		dead
8	20/04/2022 10:00	10/05/2022 10:00	F	A	21	625	4.40E+13	21.4	freerunning	0
9	20/04/2022 10:00	10/05/2022 10:00	F	A	21	625	4.40E+13	20.9	entrained	1
10	20/04/2022 10:00	10/05/2022 10:00	F	A	21	625	4.40E+13		arrhythmic
11	20/04/2022 10:00	10/05/2022 10:00	F	A	21	625	4.40E+13		freerunning	0
12	20/04/2022 10:00	10/05/2022 10:00	F	A	21	625	4.40E+13		arrhythmic
13	20/04/2022 10:00	10/05/2022 10:00	F	A	21	625	4.40E+13		freerunning	0
14	20/04/2022 10:00	10/05/2022 10:00	F	A	21	625	4.40E+13	21.2	entrained	1
15	20/04/2022 10:00	10/05/2022 10:00	F	A	21	625	4.40E+13	23.7	freerunning	0
16	20/04/2022 10:00	10/05/2022 10:00	F	A	21	625	4.40E+13		dead
17	20/04/2022 10:00	10/05/2022 10:00	F	A	21	625	4.40E+13		dead
18	20/04/2022 10:00	10/05/2022 10:00	F	A	21	625	4.40E+13		dead
19	20/04/2022 10:00	10/05/2022 10:00	F	A	21	625	4.40E+13		dead
20	20/04/2022 10:00	10/05/2022 10:00	F	A	21	625	4.40E+13	23.7	freerunning	0
21	20/04/2022 10:00	10/05/2022 10:00	F	A	21	625	4.40E+13		freerunning	0
22	20/04/2022 10:00	10/05/2022 10:00	F	A	21	625	4.40E+13		dead
23	20/04/2022 10:00	10/05/2022 10:00	F	A	21	625	4.40E+13		dead
24	20/04/2022 10:00	10/05/2022 10:00	F	A	21	625	4.40E+13	21.2	freerunning	0
25	20/04/2022 10:00	10/05/2022 10:00	F	A	21	625	4.40E+13	20.9	freerunning	0
26	20/04/2022 10:00	10/05/2022 10:00	F	A	21	625	4.40E+13		freerunning	0
27	20/04/2022 10:00	10/05/2022 10:00	F	A	21	625	4.40E+13	20.9	entrained	1
28	20/04/2022 10:00	10/05/2022 10:00	F	A	21	625	4.40E+13	20.9	freerunning	0
29	20/04/2022 10:00	10/05/2022 10:00	F	A	21	625	4.40E+13		arrhythmic
30	20/04/2022 10:00	10/05/2022 10:00	F	A	21	625	4.40E+13		freerunning	0
31	20/04/2022 10:00	10/05/2022 10:00	F	A	21	625	4.40E+13		arrhythmic
32	20/04/2022 10:00	10/05/2022 10:00	F	A	21	625	4.40E+13		freerunning	0
1	20/04/2022 10:00	10/05/2022 10:00	F	A	21	656	1.45E+14	20.9	arrhythmic
2	20/04/2022 10:00	10/05/2022 10:00	F	A	21	656	1.45E+14	20.9	entrained	1
3	20/04/2022 10:00	10/05/2022 10:00	F	A	21	656	1.45E+14		freerunning	0
4	20/04/2022 10:00	10/05/2022 10:00	F	A	21	656	1.45E+14		entrained	1
5	20/04/2022 10:00	10/05/2022 10:00	F	A	21	656	1.45E+14	20.9	entrained	1
6	20/04/2022 10:00	10/05/2022 10:00	F	A	21	656	1.45E+14		dead
7	20/04/2022 10:00	10/05/2022 10:00	F	A	21	656	1.45E+14		arrhythmic
8	20/04/2022 10:00	10/05/2022 10:00	F	A	21	656	1.45E+14		entrained	1
9	20/04/2022 10:00	10/05/2022 10:00	F	A	21	656	1.45E+14	20.9	entrained	1
10	20/04/2022 10:00	10/05/2022 10:00	F	A	21	656	1.45E+14		freerunning	0
11	20/04/2022 10:00	10/05/2022 10:00	F	A	21	656	1.45E+14		freerunning	0
12	20/04/2022 10:00	10/05/2022 10:00	F	A	21	656	1.45E+14		dead
13	20/04/2022 10:00	10/05/2022 10:00	F	A	21	656	1.45E+14		arrhythmic
14	20/04/2022 10:00	10/05/2022 10:00	F	A	21	656	1.45E+14		dead
15	20/04/2022 10:00	10/05/2022 10:00	F	A	21	656	1.45E+14	20.9	entrained	1
16	20/04/2022 10:00	10/05/2022 10:00	F	A	21	656	1.45E+14	20.9	arrhythmic
17	20/04/2022 10:00	10/05/2022 10:00	F	A	21	656	1.45E+14		freerunning	0
18	20/04/2022 10:00	10/05/2022 10:00	F	A	21	656	1.45E+14	20.9	entrained	1
19	20/04/2022 10:00	10/05/2022 10:00	F	A	21	656	1.45E+14		entrained	1
20	20/04/2022 10:00	10/05/2022 10:00	F	A	21	656	1.45E+14		dead
21	20/04/2022 10:00	10/05/2022 10:00	F	A	21	656	1.45E+14		freerunning	0
22	20/04/2022 10:00	10/05/2022 10:00	F	A	21	656	1.45E+14	20.9	entrained	1
23	20/04/2022 10:00	10/05/2022 10:00	F	A	21	656	1.45E+14		freerunning	0
24	20/04/2022 10:00	10/05/2022 10:00	F	A	21	656	1.45E+14		dead
25	20/04/2022 10:00	10/05/2022 10:00	F	A	21	656	1.45E+14	20.9	freerunning	0
26	20/04/2022 10:00	10/05/2022 10:00	F	A	21	656	1.45E+14		freerunning	0
27	20/04/2022 10:00	10/05/2022 10:00	F	A	21	656	1.45E+14		freerunning	0
28	20/04/2022 10:00	10/05/2022 10:00	F	A	21	656	1.45E+14		freerunning	0
29	20/04/2022 10:00	10/05/2022 10:00	F	A	21	656	1.45E+14		dead
30	20/04/2022 10:00	10/05/2022 10:00	F	A	21	656	1.45E+14		freerunning	0
31	20/04/2022 10:00	10/05/2022 10:00	F	A	21	656	1.45E+14		freerunning	0
32	20/04/2022 10:00	10/05/2022 10:00	F	A	21	656	1.45E+14	20.9	entrained	1
