# Supplementary material for: Circadian entrainment to red-light Zeitgebers and action spectrum for entrainment in the jewel wasp Nasonia vitripennis
Source: J Comp Physiol A Neuroethol Sens Neural Behav Physiol. 2023 Sep 22;210(3):459–72. doi: 10.1007/s00359-023-01672-4 (PMC11106113; doi:10.1007/s00359-023-01672-4)
Supplement: Supplementary file 1 — Supplementary file1 (ZIP 19 KB) [file 359_2023_1672_MOESM1_ESM.zip › Data/README.md]

Provenance for this README
--------------------------

* File name: README.MD
* Authors: Yifan Wang
* Other contributors:Lijing Jin, Gregor Belusic, Leo W. Beukeboom, Bregje Wertheim, Roelof A. Hut
* Date created: 2022-12-31

Dataset Version and Release History
-----------------------------------

* Current Version:
  * Number: 1.0.0
  * Date: 2023-03-17
  * Summary of changes: n/a

Dataset Attribution and Usage
-----------------------------

* Dataset Title: Data for the article "Circadian entrainment to red light Zeitgebers and action spectrum for entrainment in Nasonia vitripennis"

* Persistent identifier: DOI

* Dataset contributors: Yifan Wang, Lijing Jin, Gregor Belusic, Leo W. Beukeboom, Bregje Wertheim, Roelof A. Hut

* Dataset citation:
  > Wang, Y,

Contact Information
-------------------
  * Name: Yifan Wang
  * Affiliations: Evolutionary genetics group, Groningen Institute for Evolutionary Life Sciences, University of Groningen
  * ORCID ID: https://orcid.org/0000-0002-6541-7435
  * Email: yifan.wang@rug.nl
  * Alternate Email: y.wang01@umcg.nl
  * Address: e-mail preferred

* Alternative Contact: postdoctoral PI
  * Name: Bregje Wertheim
  * Affiliations: Evolutionary genetics group, Groningen Institute for Evolutionary Life Sciences, University of Groningen
  * ORCID ID: https://orcid.org/0000-0001-8555-1925
  * Email: b.wertheim@rug.nl
  * Address: Nijenborgh 7, 9747 AG Groningen, Room 5172.0674

Detailed Information of the Dataset
-----------------------------------

* Description of the dataset and the project:
  This dataset contains processed entrainment behavioural data of Nasonia vitripennis.

  The aim of this experiment was to analyze the circadian entrainment behaviour in Nasonia vitripennis and their circadian photoreceptors.

  Nasonia vitripennis was entrained under a variety of LED lights, different wavelengths, different T cycles, different light intensities, and/or temperature cycles for 2-3 weeks.
  Based on our experiments, we then analyzed all the raw DAM system behavioural recordings in ChronoShop and exported processed data to csv files. 

  Methods of data collection/generation: see manuscript for more details

Data and File Overview
----------------------

Summary Metrics:
  
* File count: 3
* File formats: .csv

Naming Conventions:

* File names include the experiment performed and the figure that data is used for in the manuscript

Table of contents:

- Online Resource 3 - Entrainment under different LED lights and different light intensities.csv
- Online Resource 2 - Entrainment under different temperature cycles.csv
- Online Resource 1 - Entrainment under three red light wls 6Tcycles.csv

File details
------------

Details for Entrainment under different LED lights and different light intensities.csv

* Description: this file contains information on the processed behavioural data under different LED lights

* Format: .csv

* Size: 125KB

* Dimensions: 1889 rows x 11 columns

* Variables:
  * id: the channel of the DAM system used in the experiment
  * start_date: the start date of the experiment
  * stop_date: the end date of the experiment
  * genotype: the strain of Nasonia used, A = AsymC (wild type Nasonia)
  * photoperiod: the T cycle used in the experiment
  * wavelength: the wavelength used in the experiment 
  * light intensity: the light intensity in the experiment
  * Periodogram: the calculated period for each wasp
  * Actogram: if the animal is entrained, freerunning, arrhythmic, or dead (this was judged by their actograms, periodgrams, and activity profiles)
  * Entrainment_analysis: 1 indicates entrain, 0 indicates free running, NA indicates arrhythmic or dead. This information was used in the statistical analysis

* Missing data codes: NA indicates missing data 

* Other informations: this file was created manually after analyzing the raw data in ChronoShop and in R.
---

Details for Entrainment under different temperature cycles.csv

* Description: this file  information on the processed behavioural data under different temperature cycles

* Format: .csv

* Size: 13KB

* Dimensions: 193 rows x 8 columns

* Variables:
  * FlyID: the channel of the DAM system used in the experiment
  * Tcycle: the T cycle used in the experiment
  * Treatment: the treatment Nasonia received in this experiment, i.e. temperature
  * Tm increase: the degree of temperature increased in the temperature cycle
  * Note: the exact temperature cycle used in this experiment
  * Periodogram: the calculated period for each wasp
  * Entrain: if the animal is entrained, freerunning, arrhythmic, or dead (this was judged by their actograms, periodgrams, and activity profiles)
  * Entrainment_analysis: 1 indicates entrain, 0 indicates free running, NA indicates arrhythmic or dead. This information was used in the statistical analysis

* Missing data codes: NA indicates missing data

* Other informations: this file was created manually after analyzing the raw data in ChronoShop and in R.
---

Details for  Entrainment under three red light wls 6Tcycles.csv

* Description: this file contains information on the processed behavioural data under three red light wls 6Tcycles

* Format: .csv

* Size: 35KB

* Dimensions: 577 rows x 9 columns

* Variables:
  * FlyID: the channel of the DAM system used in the experiment
  * start_date: the start date of the experiment
  * stop_date: the end date of the experiment
  * Tcycle: the T cycle used in the experiment
  * wavelength: the wavelength used in the experiment 
  * light intensity: the light intensity in the experiment
  * Periodogram: the calculated period for each wasp
  * Entrainment: if the animal is entrained, freerunning, arrhythmic, or dead (this was judged by their actograms, periodgrams, and activity profiles)
  * Entrainment_analysis: 1 indicates entrain, 0 indicates free running, NA indicates arrhythmic or dead. This information was used in the statistical analysis

* Missing data codes: NA indicates missing data

* Other informations: this file was created manually after analyzing the raw data in ChronoShop and in R.
---

Sharing/access Information
--------------------------

This dataset has not yet been deposited anywhere else.

------------------------------------------------------
END OF THE README
