# Supplementary material for: Circadian entrainment to red-light Zeitgebers and action spectrum for entrainment in the jewel wasp Nasonia vitripennis
Source: J Comp Physiol A Neuroethol Sens Neural Behav Physiol. 2023 Sep 22;210(3):459–72. doi: 10.1007/s00359-023-01672-4 (PMC11106113; doi:10.1007/s00359-023-01672-4)
Supplement: Supplementary file 1 — Supplementary file1 (ZIP 19 KB) [file 359_2023_1672_MOESM1_ESM.zip › Data/Online Resource 2 - Entrainment under different temperature cycles.csv]

FlyID	Tcycle	Treatment	Tm increase	Note	Periodogram	Entrain	Entrainment_analysis
1	24	temperature	0.5	18.5 degree 4hrs, 18degree 20hrs	25.7	freerunning	0
2	24	temperature	0.5	18.5 degree 4hrs, 18degree 20hrs		dead
3	24	temperature	0.5	18.5 degree 4hrs, 18degree 20hrs	25.2	freerunning	0
4	24	temperature	0.5	18.5 degree 4hrs, 18degree 20hrs	25.7	freerunning	0
5	24	temperature	0.5	18.5 degree 4hrs, 18degree 20hrs		freerunning	0
6	24	temperature	0.5	18.5 degree 4hrs, 18degree 20hrs	26.7	freerunning	0
7	24	temperature	0.5	18.5 degree 4hrs, 18degree 20hrs		arrythmic
8	24	temperature	0.5	18.5 degree 4hrs, 18degree 20hrs	25.7	freerunning	0
9	24	temperature	0.5	18.5 degree 4hrs, 18degree 20hrs	25.4	freerunning	0
10	24	temperature	0.5	18.5 degree 4hrs, 18degree 20hrs	25.9	freerunning	0
11	24	temperature	0.5	18.5 degree 4hrs, 18degree 20hrs		dead
12	24	temperature	0.5	18.5 degree 4hrs, 18degree 20hrs	26.2	freerunning	0
13	24	temperature	0.5	18.5 degree 4hrs, 18degree 20hrs	25.9	freerunning	0
14	24	temperature	0.5	18.5 degree 4hrs, 18degree 20hrs	26.2	freerunning	0
15	24	temperature	0.5	18.5 degree 4hrs, 18degree 20hrs	25.4	entrained	1
16	24	temperature	0.5	18.5 degree 4hrs, 18degree 20hrs		dead
17	24	temperature	0.5	18.5 degree 4hrs, 18degree 20hrs		arrythmic
18	24	temperature	0.5	18.5 degree 4hrs, 18degree 20hrs	26.9	freerunning	0
19	24	temperature	0.5	18.5 degree 4hrs, 18degree 20hrs		dead
20	24	temperature	0.5	18.5 degree 4hrs, 18degree 20hrs	25.7	freerunning	0
21	24	temperature	0.5	18.5 degree 4hrs, 18degree 20hrs	26.2	freerunning	0
22	24	temperature	0.5	18.5 degree 4hrs, 18degree 20hrs	25.9	freerunning	0
23	24	temperature	0.5	18.5 degree 4hrs, 18degree 20hrs		dead
24	24	temperature	0.5	18.5 degree 4hrs, 18degree 20hrs		dead
25	24	temperature	0.5	18.5 degree 4hrs, 18degree 20hrs		freerunning	0
26	24	temperature	0.5	18.5 degree 4hrs, 18degree 20hrs		dead
27	24	temperature	0.5	18.5 degree 4hrs, 18degree 20hrs	25.9	freerunning	0
28	24	temperature	0.5	18.5 degree 4hrs, 18degree 20hrs		arrythmic
29	24	temperature	0.5	18.5 degree 4hrs, 18degree 20hrs	25.9	freerunning	0
30	24	temperature	0.5	18.5 degree 4hrs, 18degree 20hrs		dead
31	24	temperature	0.5	18.5 degree 4hrs, 18degree 20hrs	25.7	freerunning	0
32	24	temperature	0.5	18.5 degree 4hrs, 18degree 20hrs	25.4	freerunning	0
1	24	temperature	1	19 degree 4hrs, 18degree 20hrs	25.4	entrained	1
2	24	temperature	1	19 degree 4hrs, 18degree 20hrs	25.9	freerunning	0
3	24	temperature	1	19 degree 4hrs, 18degree 20hrs	25.7	freerunning	0
4	24	temperature	1	19 degree 4hrs, 18degree 20hrs	25.9	freerunning	0
5	24	temperature	1	19 degree 4hrs, 18degree 20hrs	25.4	freerunning	0
6	24	temperature	1	19 degree 4hrs, 18degree 20hrs	26.2	freerunning	0
7	24	temperature	1	19 degree 4hrs, 18degree 20hrs		dead
8	24	temperature	1	19 degree 4hrs, 18degree 20hrs	25.4	freerunning	0
9	24	temperature	1	19 degree 4hrs, 18degree 20hrs		dead
10	24	temperature	1	19 degree 4hrs, 18degree 20hrs	25.9	freerunning	0
11	24	temperature	1	19 degree 4hrs, 18degree 20hrs	25.4	freerunning	0
12	24	temperature	1	19 degree 4hrs, 18degree 20hrs	25.9	freerunning	0
13	24	temperature	1	19 degree 4hrs, 18degree 20hrs	26.2	freerunning	0
14	24	temperature	1	19 degree 4hrs, 18degree 20hrs	25.4	freerunning	0
15	24	temperature	1	19 degree 4hrs, 18degree 20hrs	25.9	freerunning	0
16	24	temperature	1	19 degree 4hrs, 18degree 20hrs	24.7	freerunning	0
17	24	temperature	1	19 degree 4hrs, 18degree 20hrs	25.7	freerunning	0
18	24	temperature	1	19 degree 4hrs, 18degree 20hrs		dead
19	24	temperature	1	19 degree 4hrs, 18degree 20hrs	25.4	freerunning	0
20	24	temperature	1	19 degree 4hrs, 18degree 20hrs		dead
21	24	temperature	1	19 degree 4hrs, 18degree 20hrs	25.9	dead
22	24	temperature	1	19 degree 4hrs, 18degree 20hrs	26.4	freerunning	0
23	24	temperature	1	19 degree 4hrs, 18degree 20hrs		dead
24	24	temperature	1	19 degree 4hrs, 18degree 20hrs	25.9	freerunning	0
25	24	temperature	1	19 degree 4hrs, 18degree 20hrs	25.4	freerunning	0
26	24	temperature	1	19 degree 4hrs, 18degree 20hrs		dead
27	24	temperature	1	19 degree 4hrs, 18degree 20hrs	25.4	freerunning	0
28	24	temperature	1	19 degree 4hrs, 18degree 20hrs	26.2	freerunning	0
29	24	temperature	1	19 degree 4hrs, 18degree 20hrs	26.4	freerunning	0
30	24	temperature	1	19 degree 4hrs, 18degree 20hrs	26.2	freerunning	0
31	24	temperature	1	19 degree 4hrs, 18degree 20hrs	25.9	freerunning	0
32	24	temperature	1	19 degree 4hrs, 18degree 20hrs	25.9	freerunning	0
1	24	temperature	2	20 degree 4hrs, 18degree 20hrs		freerunning	0
2	24	temperature	2	20 degree 4hrs, 18degree 20hrs	23.9	entrained	1
3	24	temperature	2	20 degree 4hrs, 18degree 20hrs		dead
4	24	temperature	2	20 degree 4hrs, 18degree 20hrs		dead
5	24	temperature	2	20 degree 4hrs, 18degree 20hrs		dead
6	24	temperature	2	20 degree 4hrs, 18degree 20hrs		dead
7	24	temperature	2	20 degree 4hrs, 18degree 20hrs	24.7	freerunning	0
8	24	temperature	2	20 degree 4hrs, 18degree 20hrs	25.4	freerunning	0
9	24	temperature	2	20 degree 4hrs, 18degree 20hrs		dead
10	24	temperature	2	20 degree 4hrs, 18degree 20hrs		entrained	1
11	24	temperature	2	20 degree 4hrs, 18degree 20hrs		dead
12	24	temperature	2	20 degree 4hrs, 18degree 20hrs		arrythmic
13	24	temperature	2	20 degree 4hrs, 18degree 20hrs	25.2	freerunning	0
14	24	temperature	2	20 degree 4hrs, 18degree 20hrs	24.7	dead
15	24	temperature	2	20 degree 4hrs, 18degree 20hrs	23.9	entrained	1
16	24	temperature	2	20 degree 4hrs, 18degree 20hrs	26.7	freerunning	0
17	24	temperature	2	20 degree 4hrs, 18degree 20hrs	24.4	dead
18	24	temperature	2	20 degree 4hrs, 18degree 20hrs		dead
19	24	temperature	2	20 degree 4hrs, 18degree 20hrs		arrythmic
20	24	temperature	2	20 degree 4hrs, 18degree 20hrs	26.7	freerunning	0
21	24	temperature	2	20 degree 4hrs, 18degree 20hrs	25.2	dead
22	24	temperature	2	20 degree 4hrs, 18degree 20hrs	24.7	arrythmic
23	24	temperature	2	20 degree 4hrs, 18degree 20hrs		dead
24	24	temperature	2	20 degree 4hrs, 18degree 20hrs	25.2	freerunning	0
25	24	temperature	2	20 degree 4hrs, 18degree 20hrs	24.4	dead
26	24	temperature	2	20 degree 4hrs, 18degree 20hrs		arrythmic
27	24	temperature	2	20 degree 4hrs, 18degree 20hrs	24.9	freerunning	0
28	24	temperature	2	20 degree 4hrs, 18degree 20hrs	25.4	freerunning	0
29	24	temperature	2	20 degree 4hrs, 18degree 20hrs		freerunning	0
30	24	temperature	2	20 degree 4hrs, 18degree 20hrs	24.7	freerunning	0
31	24	temperature	2	20 degree 4hrs, 18degree 20hrs		dead
32	24	temperature	2	20 degree 4hrs, 18degree 20hrs	26.2	freerunning	0
1	24	temperature	3	21 degree 4hrs, 18degree 20hrs	25.7	freerunning	0
2	24	temperature	3	21 degree 4hrs, 18degree 20hrs	25.7	freerunning	0
3	24	temperature	3	21 degree 4hrs, 18degree 20hrs	24.7	entrained	1
4	24	temperature	3	21 degree 4hrs, 18degree 20hrs		dead
5	24	temperature	3	21 degree 4hrs, 18degree 20hrs		dead
6	24	temperature	3	21 degree 4hrs, 18degree 20hrs		dead
7	24	temperature	3	21 degree 4hrs, 18degree 20hrs		dead
8	24	temperature	3	21 degree 4hrs, 18degree 20hrs		entrained	1
9	24	temperature	3	21 degree 4hrs, 18degree 20hrs		dead
10	24	temperature	3	21 degree 4hrs, 18degree 20hrs		dead
11	24	temperature	3	21 degree 4hrs, 18degree 20hrs		dead
12	24	temperature	3	21 degree 4hrs, 18degree 20hrs		dead
13	24	temperature	3	21 degree 4hrs, 18degree 20hrs		arrythmic
14	24	temperature	3	21 degree 4hrs, 18degree 20hrs	24.4	entrained	1
15	24	temperature	3	21 degree 4hrs, 18degree 20hrs	25.9	freerunning	0
16	24	temperature	3	21 degree 4hrs, 18degree 20hrs	23.9	entrained	1
17	24	temperature	3	21 degree 4hrs, 18degree 20hrs		arrythmic
18	24	temperature	3	21 degree 4hrs, 18degree 20hrs		dead
19	24	temperature	3	21 degree 4hrs, 18degree 20hrs		arrythmic
20	24	temperature	3	21 degree 4hrs, 18degree 20hrs	24.7	dead
21	24	temperature	3	21 degree 4hrs, 18degree 20hrs		dead
22	24	temperature	3	21 degree 4hrs, 18degree 20hrs	26.7	freerunning	0
23	24	temperature	3	21 degree 4hrs, 18degree 20hrs	23.9	entrained	1
24	24	temperature	3	21 degree 4hrs, 18degree 20hrs		dead
25	24	temperature	3	21 degree 4hrs, 18degree 20hrs		arrythmic
26	24	temperature	3	21 degree 4hrs, 18degree 20hrs	26.2	freerunning	0
27	24	temperature	3	21 degree 4hrs, 18degree 20hrs	24.7	entrained	1
28	24	temperature	3	21 degree 4hrs, 18degree 20hrs	25.2	freerunning	0
29	24	temperature	3	21 degree 4hrs, 18degree 20hrs	26.4	freerunning	0
30	24	temperature	3	21 degree 4hrs, 18degree 20hrs		dead
31	24	temperature	3	21 degree 4hrs, 18degree 20hrs		dead
32	24	temperature	3	21 degree 4hrs, 18degree 20hrs	24.2	entrained	1
1	24	temperature	4	22 degree 4hrs, 18degree 20hrs	23.9	entrained	1
2	24	temperature	4	22 degree 4hrs, 18degree 20hrs	23.9	entrained	1
3	24	temperature	4	22 degree 4hrs, 18degree 20hrs	23.9	entrained	1
4	24	temperature	4	22 degree 4hrs, 18degree 20hrs	23.9	entrained	1
5	24	temperature	4	22 degree 4hrs, 18degree 20hrs		entrained	1
6	24	temperature	4	22 degree 4hrs, 18degree 20hrs		entrained	1
7	24	temperature	4	22 degree 4hrs, 18degree 20hrs		dead
8	24	temperature	4	22 degree 4hrs, 18degree 20hrs	23.9	entrained	1
9	24	temperature	4	22 degree 4hrs, 18degree 20hrs	23.9	entrained	1
10	24	temperature	4	22 degree 4hrs, 18degree 20hrs	23.9	entrained	1
11	24	temperature	4	22 degree 4hrs, 18degree 20hrs		dead
12	24	temperature	4	22 degree 4hrs, 18degree 20hrs	24.2	entrained	1
13	24	temperature	4	22 degree 4hrs, 18degree 20hrs	24.2	entrained	1
14	24	temperature	4	22 degree 4hrs, 18degree 20hrs	25.7	entrained	1
15	24	temperature	4	22 degree 4hrs, 18degree 20hrs		dead
16	24	temperature	4	22 degree 4hrs, 18degree 20hrs	23.7	entrained	1
17	24	temperature	4	22 degree 4hrs, 18degree 20hrs	24.4	entrained	1
18	24	temperature	4	22 degree 4hrs, 18degree 20hrs	23.4	entrained	1
19	24	temperature	4	22 degree 4hrs, 18degree 20hrs	24.2	entrained	1
20	24	temperature	4	22 degree 4hrs, 18degree 20hrs	24.4	entrained	1
21	24	temperature	4	22 degree 4hrs, 18degree 20hrs	25.7	dead
22	24	temperature	4	22 degree 4hrs, 18degree 20hrs		arrythmic
23	24	temperature	4	22 degree 4hrs, 18degree 20hrs	24.2	entrained	1
24	24	temperature	4	22 degree 4hrs, 18degree 20hrs		dead
25	24	temperature	4	22 degree 4hrs, 18degree 20hrs	24.2	entrained	1
26	24	temperature	4	22 degree 4hrs, 18degree 20hrs	24.2	entrained	1
27	24	temperature	4	22 degree 4hrs, 18degree 20hrs	24.2	entrained	1
28	24	temperature	4	22 degree 4hrs, 18degree 20hrs		arrythmic
29	24	temperature	4	22 degree 4hrs, 18degree 20hrs	23.9	entrained	1
30	24	temperature	4	22 degree 4hrs, 18degree 20hrs		dead
31	24	temperature	4	22 degree 4hrs, 18degree 20hrs	24.2	entrained	1
32	24	temperature	4	22 degree 4hrs, 18degree 20hrs	23.9	entrained	1
1	24	temperature	5	23 degree 4hrs, 18degree 20hrs		entrained	1
2	24	temperature	5	23 degree 4hrs, 18degree 20hrs	24.4	entrained	1
3	24	temperature	5	23 degree 4hrs, 18degree 20hrs	23.9	entrained	1
4	24	temperature	5	23 degree 4hrs, 18degree 20hrs		dead
5	24	temperature	5	23 degree 4hrs, 18degree 20hrs		arrythmic
6	24	temperature	5	23 degree 4hrs, 18degree 20hrs	23.9	entrained	1
7	24	temperature	5	23 degree 4hrs, 18degree 20hrs	24.4	entrained	1
8	24	temperature	5	23 degree 4hrs, 18degree 20hrs	23.9	entrained	1
9	24	temperature	5	23 degree 4hrs, 18degree 20hrs	23.9	entrained	1
10	24	temperature	5	23 degree 4hrs, 18degree 20hrs	23.9	entrained	1
11	24	temperature	5	23 degree 4hrs, 18degree 20hrs	23.9	arrythmic
12	24	temperature	5	23 degree 4hrs, 18degree 20hrs		dead
13	24	temperature	5	23 degree 4hrs, 18degree 20hrs		arrythmic
14	24	temperature	5	23 degree 4hrs, 18degree 20hrs	23.7	entrained	1
15	24	temperature	5	23 degree 4hrs, 18degree 20hrs		entrained	1
16	24	temperature	5	23 degree 4hrs, 18degree 20hrs	23.9	entrained	1
17	24	temperature	5	23 degree 4hrs, 18degree 20hrs	24.2	entrained	1
18	24	temperature	5	23 degree 4hrs, 18degree 20hrs		dead
19	24	temperature	5	23 degree 4hrs, 18degree 20hrs		dead
20	24	temperature	5	23 degree 4hrs, 18degree 20hrs		arrythmic
21	24	temperature	5	23 degree 4hrs, 18degree 20hrs		dead
22	24	temperature	5	23 degree 4hrs, 18degree 20hrs	23.9	entrained	1
23	24	temperature	5	23 degree 4hrs, 18degree 20hrs		arrythmic
24	24	temperature	5	23 degree 4hrs, 18degree 20hrs	23.9	entrained	1
25	24	temperature	5	23 degree 4hrs, 18degree 20hrs		dead
26	24	temperature	5	23 degree 4hrs, 18degree 20hrs		dead
27	24	temperature	5	23 degree 4hrs, 18degree 20hrs	24.2	entrained	1
28	24	temperature	5	23 degree 4hrs, 18degree 20hrs	23.7	entrained	1
29	24	temperature	5	23 degree 4hrs, 18degree 20hrs		dead
30	24	temperature	5	23 degree 4hrs, 18degree 20hrs	23.7	entrained	1
31	24	temperature	5	23 degree 4hrs, 18degree 20hrs	23.7	entrained	1
32	24	temperature	5	23 degree 4hrs, 18degree 20hrs	23.9	entrained	1
